# Supplementary material for: Gene-to-metabolite network for biosynthesis of lignans in MeJA-elicited Isatis indigotica hairy root cultures
Source: Front Plant Sci. 2015 Nov 3;6:952. doi: 10.3389/fpls.2015.00952 (PMC4630570; doi:10.3389/fpls.2015.00952)
Supplement: Figure S1 — AP2/ERF transcription factor comparisons across different species. [file DataSheet1.ZIP]

Archive with 13 entries (12 files):
- Revised supplementary data/
- Revised supplementary data/Figure S1.pdf
- Revised supplementary data/Figure S2.jpg
- Revised supplementary data/Table S1.xlsx
- Revised supplementary data/Table S10.xlsx
- Revised supplementary data/Table S2.xlsx
- Revised supplementary data/Table S3.xlsx
- Revised supplementary data/Table S4.xlsx
- Revised supplementary data/Table S5.xlsx
- Revised supplementary data/Table S6.xlsx
- Revised supplementary data/Table S7.xlsx
- Revised supplementary data/Table S8.xlsx
- Revised supplementary data/Table S9.xlsx
