# Supplementary material for: Gene-to-metabolite network for biosynthesis of lignans in MeJA-elicited Isatis indigotica hairy root cultures
Source: Front Plant Sci. 2015 Nov 3;6:952. doi: 10.3389/fpls.2015.00952 (PMC4630570; doi:10.3389/fpls.2015.00952)
Supplement: Figure S1 — AP2/ERF transcription factor comparisons across different species. [file DataSheet1.ZIP › Revised supplementary data/Table S1.xlsx]

## Sheet: Primers
Table S1 Oligonucleotides used in this study
Name of genes	primer sequence (5'- 3')
PALf	aagaactgctacgatgcgct
PALr	taccaaaggcgttgcagaca
4CLf	ttgccgatgttccacatcta
4CLr	gagcagcaccagatttcaca
C4Hf	aatcgacacggttcttggac
C4Hr	gcttagcgtcgttgaggttc
C3Hf	ggctcaaacctatggaccaa
C3Hr	accataatcggcccatatca
CCRf	gagtacccacttccgaccaa
CCRr	ggaggaggaggaagatgacc
CADf	aggtgaagtggtggaagtgg
CADr	cgggatcttcaccacaaact
PLRf	ttggattggttgaacgaaca
PLRr	tacgagtcacgaacccttcc
DIRf	gcgtggacagaagatggttt
DIRr	tttgatgaaattgcggacaa
ubiquitinf	accctcacggggaagaccatc
ubiquitinr	accacggagacggaggacaag
hpt-F	cgatttgtgtacgcccgacagtc
hpt-R	cgatgtaggagggcgtggatatg
rolB-F	cgaggggatccgatttgctt
rolB-R	gacgccctcctcgccttcct
rolC-F	tcgccatgcctcaccaactcac
rolC-R	ccttgatcgagccgggtgagaa
016F	agaagaaatgcaaaatctctcaagg
016R	ctgccccataatgaatgttg
098F	ccgcgagtacctcgagtcagtctga
098R	cgcccggaacatcaacagtg
034F	agcttcctcgtccggtcaccaa
034R	cgaagaaaacaccacactgcctg
019F	cgggtaaaccgccggttatcgatt
019R	tcttctgcgacggtcggctt
099F	atggccactcctagcgaagtatc
099R	gtcgagagatcgatgatttcaggt
102F	tgaaacgaatcgtgaggatatcatt
102R	tcgacggaatcctgatcttgaa
053F	ggcgaagacgtcgaggacgaagaa
053R	aaccccgtcgccacaaacgt
049F	atggtgagcttaagaaggcgg
049R	tttgcctctgggagcgtgac
