# Supplementary material for: Gene-to-metabolite network for biosynthesis of lignans in MeJA-elicited Isatis indigotica hairy root cultures
Source: Front Plant Sci. 2015 Nov 3;6:952. doi: 10.3389/fpls.2015.00952 (PMC4630570; doi:10.3389/fpls.2015.00952)
Supplement: Figure S1 — AP2/ERF transcription factor comparisons across different species. [file DataSheet1.ZIP › Revised supplementary data/Table S10.xlsx]

## Sheet: Sheet11
Table S10 Highest correlation among three compounds, three genes and five TFs.
The highest correlation between three TFs and compounds
Family	TFs	Three highest correlative compounds
		1	2	3
AP2	Ii065	Pinoresinol	Secoisolariciresinol	Lariciresinol
	Ii064	Coniferin	Lariciresinol	Pinoresinol
	Ii077	Lariciresinol	Pinoresinol	Secoisolariciresinol
	Ii076	Lariciresinol	Pinoresinol	Coniferin
	Ii080	Lariciresinol	Pinoresinol	Coniferin
DREB	Ii100	Secoisolariciresinol	Pinoresinol	Lariciresinol
	Ii059	Lariciresinol	Pinoresinol	Secoisolariciresinol
	Ii074	Coniferin	Pinoresinol	Secoisolariciresinol
	Ii007	Lariciresinol	Pinoresinol	Secoisolariciresinol
	Ii073	Secoisolariciresinol	Coniferin	Pinoresinol
ERF	Ii103	Coniferin	Secoisolariciresinol	Pinoresinol
	Ii102	Lariciresinol	Pinoresinol	Secoisolariciresinol
	Ii075	Lariciresinol	Pinoresinol	Secoisolariciresinol
	Ii006	Lariciresinol	Pinoresinol	Secoisolariciresinol
	Ii085	Lariciresinol	Pinoresinol	Secoisolariciresinol
RAV	Ii053	Lariciresinol	Pinoresinol	Coniferin
	Ii052	Pinoresinol	Secoisolariciresinol	Lariciresinol
Soloist	Ii050	Pinoresinol	Lariciresinol	Secoisolariciresinol
	Ii049	Pinoresinol	Secoisolariciresinol	Lariciresinol
The highest correlation between three TFs and genes
Family	TFs	Three highest correlative genes
		1	2	3
AP2	Ii080	PAL	4CL	C4H
	Ii083	C4H	4CL	C3H
	Ii062	C3H	CCR	CAD
	Ii039	PLR	DIR	CAD
	Ii016	4CL	PAL	C4H
DREB	Ii098	C3H	C4H	4CL
	Ii007	4CL	C4H	C3H
	Ii034	4CL	C3H	C4H
	Ii014	C4H	C3H	4CL
	Ii028	C4H	C3H	4CL
ERF	Ii019	PAL	DIR	C3H
	Ii099	C3H	C4H	CAD
	Ii096	C3H	C4H	CAD
	Ii094	4CL	C4H	C3H
	Ii060	C4H	C3H	CAD
RAV	Ii053	PLR	4CL	C4H
	Ii052	PLR	CCR	CAD
Soloist	Ii049	4CL	PAL	C4H
	Ii050	4CL	PAL	C4H
Red words indicate the correlation coefficient > 0.5.
