# Supplementary material for: Gene-to-metabolite network for biosynthesis of lignans in MeJA-elicited Isatis indigotica hairy root cultures
Source: Front Plant Sci. 2015 Nov 3;6:952. doi: 10.3389/fpls.2015.00952 (PMC4630570; doi:10.3389/fpls.2015.00952)
Supplement: Figure S1 — AP2/ERF transcription factor comparisons across different species. [file DataSheet1.ZIP › Revised supplementary data/Table S2.xlsx]

## Sheet: MRM parameters
Table S2 Optimized MRM parameters for coniferin, lariciresinol, secoisolariciresinol, and pinoresinol.
Conponent	Formular	Precusorion	Fragmentor energy (V)	Collision energy (eV)	Product ion
Coniferin	C16H22O8	401.1	110	10	179
Lariciresinol	C20H24O6	359.2	100	3	329
Secoisolariciresinol	C20H26O6	361.1	135	30	164
Pinoresinol	C20H22O6	357.1	135	20	151.1
