# Supplementary material for: Gene-to-metabolite network for biosynthesis of lignans in MeJA-elicited Isatis indigotica hairy root cultures
Source: Front Plant Sci. 2015 Nov 3;6:952. doi: 10.3389/fpls.2015.00952 (PMC4630570; doi:10.3389/fpls.2015.00952)
Supplement: Figure S1 — AP2/ERF transcription factor comparisons across different species. [file DataSheet1.ZIP › Revised supplementary data/Table S4.xlsx]

## Sheet: Characteristics
Table S4 Chemical and physical characteristics of 112 AP2/ERF proteins in I. indigotica.
Family name	Transcription factor name (I. indigotica)	Name in Transcription file	Number of amino acids	Molecular weight	Theoretical pI:	Total number of negatively charged residues (Asp + Glu):	Total number of positively charged residues (Arg + Lys):	Formula	Instability index:	Aliphatic index	Grand average of hydropathicity (GRAVY):
DREB	Ii001-DREB-A5	comp2346_c0_seq	148	16169.7	5.61	19	14	C705H1076N204O227S4	40.22	65.95	-0.634
	Ii003-DREB-A6	comp7413_c0_seq	169	19055	5.1	24	17	C830H1258N236O266S8	58.54	49.17	-0.768
	Ii005-DREB-A4	comp12126_c0_seq	190	20928.9	8.24	25	27	C924H1455N259O274S11	51.28	68.89	-0.465
	Ii007-DREB-A4	comp12195_c0_seq	183	20606.7	5.03	26	18	C903H1356N260O281S8	48.46	53.93	-0.711
	Ii009-DREB-A6	comp12523_c0_seq	321	35343.6	5.25	34	25	C1553H2307N427O500S12	53.28	45.11	-0.739
	Ii012-DREB-A5	comp13217_c0_seq	198	21901.1	6.59	28	26	C944H1463N297O298S5	33.18	59.29	-0.863
	Ii014-DREB-A1	comp13659_c0_seq	218	24240.1	5.53	30	26	C1056H1631N301O330S13	62.12	55.23	-0.583
	Ii023-DREB-A4	comp16193_c0_seq	237	25502.4	5.36	29	25	C1091H1742N312O366S13	69.38	55.7	-0.664
	Ii026-DREB-A4	comp18284_c0_seq	221	23995.6	5.69	25	22	C1051H1647N289O344S5	59.92	68.01	-0.51
	Ii028-DREB-A1	comp19720_c0_seq	214	23757.6	4.99	32	23	C1037H1589N287O325S15	55.69	57.57	-0.437
	Ii029-DREB-A4	comp20960_c0_seq	170	18866.1	4.66	24	14	C841H1283N217O263S7	47.4	73.47	-0.274
	Ii030-DREB-A5	comp22302_c0_seq	185	20632.6	4.63	30	21	C899H1350N252O293S8	48.74	48.59	-0.702
	Ii032-DREB-A1	comp24573_c0_seq	204	23331.1	5.08	34	26	C1007H1563N291O319S15	68.19	58.38	-0.675
	Ii034-DREB-A4	comp24973_c0_seq	308	33288.5	5.23	39	30	C1426H2244N412O490S9	48.79	65.06	-0.505
	Ii040-DREB-A5	comp25779_c0_seq	187	21181.3	5.44	36	32	C914H1434N278O298S3	51.36	57.97	-1.07
	Ii046-DREB-A4	comp27875_c0_seq	240	26340	4.91	35	23	C1146H1781N315O384S7	68.89	63.5	-0.515
	Ii048-DREB-A5	comp28047_c0_seq	123	13509.1	6.79	17	17	C592H942N172O186S2	53.03	74.63	-0.593
	Ii055-DREB-A2	comp29036_c0_seq	278	30499.4	4.29	54	24	C1320H2042N364O450S9	23.98	70.83	-0.62
	Ii056-DREB-A2	comp29036_c0_seq	334	36717.6	4.68	61	40	C1584H2495N453O528S12	25.99	68.59	-0.71
	Ii057-DREB-A6	comp29171_c0_seq	335	36612.9	6.02	38	35	C1606H2540N452O513S7	52.02	78.78	-0.378
	Ii058-DREB-A5	comp29277_c1_seq	220	24592.7	4.68	31	19	C1080H1602N302O349S6	64.48	51.05	-0.825
	Ii059-DREB-A5	comp29277_c1_seq	123	13618.5	9.92	14	21	C598H961N179O177S4	51.54	73.9	-0.502
	Ii066-DREB-A4	comp29969_c0_seq	254	26435.5	4.72	29	19	C1137H1798N310O382S16	59.58	69.29	-0.127
	Ii068-DREB-A4	comp30102_c0_seq	188	20642	5.51	23	18	C889H1381N259O283S13	42.56	59.2	-0.478
	Ii069-DREB-A6	comp30459_c0_seq	137	15887.4	11.58	4	22	C710H1143N209O197S4	49.03	82.48	-0.477
	Ii070-DREB-A6	comp30459_c0_seq	245	28073.4	8.69	29	32	C1237H1930N350O384S7	50.37	68.9	-0.674
	Ii071-DREB-A6	comp30617_c1_seq	302	33215.9	6.54	33	32	C1469H2253N399O464S9	64.91	58.25	-0.656
	Ii072-DREB-A6	comp30617_c1_seq	351	38488.1	6.64	35	33	C1709H2631N467O528S10	54.01	64.33	-0.531
	Ii073-DREB-A5	comp30672_c0_seq	179	19377.8	5.71	27	26	C840H1348N244O268S7	27.29	75.81	-0.438
	Ii074-DREB-A5	comp30672_c0_seq	231	24908.2	5.66	32	30	C1087H1740N312O340S9	30.1	82.38	-0.269
	Ii086-DREB-A2	comp32334_c0_seq	244	28094	5.52	43	38	C1218H1877N359O391S9	60.28	52.75	-1.007
	Ii087-DREB-A4	comp33016_c1_seq	223	24634.3	5.03	35	26	C1068H1661N295O353S11	59.99	55.16	-0.619
	Ii088-DREB-A5	comp33152_c0_seq	190	21221	5.96	23	21	C939H1467N257O286S9	51.93	70.32	-0.421
	Ii089-DREB-A5	comp33427_c2_seq	224	24883.2	5.36	26	17	C1082H1644N302O359S8	58.51	63.21	-0.615
	Ii090-DREB-A5	comp33427_c2_seq	233	25896.5	5.37	28	19	C1139H1728N308O369S8	57.83	64.59	-0.55
	Ii091-DREB-A5	comp33427_c2_seq	227	25262.8	5.55	27	20	C1106H1689N303O361S8	56.73	63.66	-0.644
	Ii095-DREB-A5	comp34539_c0_seq	215	23953.7	4.57	35	23	C1063H1637N281O336S7	54.93	74.42	-0.336
	Ii098-DREB-A2	comp36153_c0_seq	343	38010.9	4.8	61	42	C1644H2567N467O549S11	51.41	61.46	-0.84
	Ii100-DREB-A2	comp39014_c0_seq	335	37664.3	4.67	65	39	C1628H2497N469O538S13	51.06	59.1	-0.886
	Ii101-DREB-A4	comp41650_c0_seq	251	27652.3	4.99	36	26	C1208H1870N332O405S4	51.45	64.58	-0.625
	Ii104-DREB-A6	comp52113_c0_seq	348	39244.6	9.27	30	37	C1745H2740N480O522S14	56.45	73.39	-0.58
	Ii105-DREB-A5	comp63355_c0_seq	207	22631.9	5.16	19	17	C978H1517N267O331S10	66.09	61.79	-0.503
	Ii106-DREB-A2	comp145608_c0_seq	280	31529.4	7.02	37	37	C1380H2154N394O428S13	52.56	59.64	-0.795
	Ii108-DREB-A6	comp756120_c0_seq	185	21139.9	8.57	26	28	C950H1468N260O280S4	41.18	68.05	-0.661
	Ii109-DREB-A6	comp866137_c0_seq	307	35089.9	5.37	40	32	C1543H2345N441O479S11	60.84	54.76	-0.895
ERF	Ii004-ERF-B6	comp9346_c0_seq	70	7916.6	5.38	13	12	C342H536N102O113S1	58.03	48.86	-1.109
	Ii006-ERF-B4	comp12180_c0_seq	252	28216.7	9.39	27	37	C1223H1939N367O380S11	67.88	58.49	-0.83
	Ii008-ERF-B3	comp12484_c0_seq	214	24216.8	5.31	32	27	C1068H1642N294O341S5	69.19	61.5	-0.679
	Ii010-ERF-B5	comp12807_c0_seq	162	17730	10.3	21	32	C766H1250N246O233S3	45	66.54	-0.653
	Ii011-ERF-B1	comp13144_c0_seq	217	22876.8	9.01	22	26	C1001H1581N291O306S9	66.98	63.55	-0.415
	Ii013-ERF-B5	comp13658_c0_seq	360	40796.9	4.66	64	41	C1775H2752N490O595S10	70.48	57.64	-0.827
	Ii015-ERF-B3	comp13996_c0_seq	92	10291.5	10.33	10	19	C449H712N142O135S1	81.28	54.24	-0.905
	Ii018-ERF-B4	comp14413_c0_seq	259	28645.8	5.24	31	22	C1239H1861N361O417S5	63.82	45.25	-0.925
	Ii019-ERF-B5	comp14443_c0_seq	312	35123.9	4.76	55	39	C1544H2391N429O498S6	71.4	61.89	-0.756
	Ii020-ERF-B3	comp14686_c0_seq	256	28709.1	5.56	40	35	C1256H1975N353O400S9	67.04	70.12	-0.57
	Ii021-ERF-B1	comp15300_c0_seq	205	21946.8	9.75	23	30	C970H1534N290O287S3	58.7	68.15	-0.443
	Ii022-ERF-B6	comp16066_c0_seq	284	31421.1	4.6	47	30	C1382H2154N364O450S11	57.76	75.21	-0.389
	Ii024-ERF-B3	comp16830_c1_seq	163	18210.6	9.87	19	27	C792H1282N242O243S4	61.58	71.35	-0.743
	Ii025-ERF-B2	comp17419_c0_seq	303	33230.7	5.21	42	35	C1444H2234N408O471S12	35.56	53.53	-0.783
	Ii031-ERF-B3	comp23121_c0_seq	137	15963.5	9.39	21	24	C688H1070N218O219S2	67.72	53.5	-1.12
	Ii033-ERF-B1	comp24930_c0_seq	240	26486.2	8.86	28	31	C1147H1779N351O363S6	59.01	54.5	-0.731
	Ii035-ERF-B6	comp25006_c0_seq	195	22216.1	8.49	19	21	C961H1525N289O296S11	57.72	69.59	-0.666
	Ii043-ERF-B2	comp26926_c0_seq	247	27517.6	5.11	40	33	C1216H1885N335O385S5	52.42	62.51	-0.761
	Ii044-ERF-B3	comp27101_c1_seq	276	30223	5.22	41	35	C1283H2002N388O436S12	53.55	48.88	-0.813
	Ii045-ERF-B6	comp27112_c0_seq	327	36132.1	4.98	53	39	C1585H2480N440O515S6	56.15	66.57	-0.628
	Ii047-ERF-B1	comp27989_c0_seq	189	20905.6	9.66	15	20	C942H1434N272O263S4	66.69	66.24	-0.521
	Ii054-ERF-B2	comp28792_c0_seq	301	33346.7	5.29	46	41	C1441H2254N422O475S8	51.06	61.63	-0.792
	Ii060-ERF-B1	comp29635_c0_seq	188	20401.9	9.76	18	27	C897H1409N265O271S5	50.19	57.82	-0.593
	Ii067-ERF-B1	comp30074_c0_seq	243	27211.1	5.73	28	22	C1200H1827N331O379S8	62.76	64.28	-0.561
	Ii075-ERF-B2	comp31456_c5_seq	348	38643.8	5.26	51	45	C1707H2599N473O536S10	32.32	54.48	-0.722
	Ii081-ERF-B4	comp31785_c0_seq	263	29588.4	6.14	29	25	C1294H1956N372O415S7	55.78	50.11	-0.842
	Ii082-ERF-B5	comp31831_c0_seq	303	33700.3	5.12	49	40	C1472H2301N415O479S7	49.02	64.06	-0.651
	Ii084-ERF-B3	comp32093_c0_seq	166	18661.3	10.12	16	28	C825H1308N252O234S5	74.9	70.12	-0.57
	Ii085-ERF-B6	comp32236_c1_seq	337	37013.4	4.89	52	40	C1613H2548N434O532S15	47.84	69.82	-0.454
	Ii092-ERF-B1	comp34001_c0_seq	174	19052.4	9.43	22	26	C840H1325N243O258S3	57.2	62.82	-0.65
	Ii093-ERF-B3	comp34061_c0_seq	243	26904.7	5.99	31	29	C1182H1813N337O375S5	57.99	59.75	-0.708
	Ii094-ERF-B3	comp34074_c0_seq	219	24375.4	9.2	26	31	C1067H1692N314O329S6	58.22	66.85	-0.687
	Ii096-ERF-B3	comp34544_c0_seq	259	28809.3	6.62	36	35	C1262H2011N365O399S4	59.17	70.77	-0.627
	Ii099-ERF-B3	comp36229_c0_seq	300	33619.6	5.05	48	36	C1500H2330N398O472S4	61.29	75.1	-0.509
	Ii102-ERF-B5	comp42665_c0_seq	168	18451.6	9.71	24	31	C799H1293N249O250S2	49.99	66.31	-0.767
	Ii103-ERF-B5	comp44854_c0_seq	357	39256.7	5.23	52	41	C1733H2703N471O558S6	58.79	67.42	-0.528
	Ii107-ERF-B1	comp422166_c0_seq	203	22818.6	4.46	27	13	C995H1466N274O333S7	50.1	48.62	-0.724
	Ii110-ERF-B3	comp1027053_c0_seq	136	14944.2	6.74	18	18	C636H976N200O212S4	57.28	45.37	-0.957
	Ii111-ERF-B3	comp1851685_c0_seq	97	11362.7	9.57	12	16	C505H750N154O139S5	26.54	44.33	-0.829
	Ii112-ERF-B6	comp1891074_c0_seq	75	9082.5	10.02	3	10	C428H628N114O101S3	26.55	75.33	-0.079
	Ii002-ERF-B6	comp3079_c0_seq	159	17470.5	5.22	21	18	C748H1197N217O249S8	45.23	72.45	-0.607
	Ii097-ERF-B4	comp35156_c0_seq	254	28852.4	6.01	31	28	C1259H1923N369O412S1	59.26	49.65	-1.17
AP2	Ii016-AP2	comp14078_c0_seq	448	49611.5	8.64	54	59	C2171H3416N612O692S14	53.87	65.16	-0.699
	Ii017-AP2	comp14078_c0_seq	443	48990.8	8.51	54	58	C2140H3376N604O686S14	53.82	65.89	-0.696
	Ii061-AP2	comp29950_c0_seq	166	18831.3	9.01	19	23	C836H1314N236O250S5	74.45	80.96	-0.455
	Ii062-AP2	comp29950_c0_seq	344	38428	9.32	37	46	C1686H2639N483O525S11	58.06	64.94	-0.603
	Ii063-AP2	comp29950_c0_seq	265	29914.4	9.46	33	42	C1312H2051N389O403S6	55.63	63.32	-0.773
	Ii076-AP2	comp31532_c0_seq	143	17039.3	10.33	15	33	C749H1180N238O210S5	55.51	52.52	-1.107
	Ii077-AP2	comp31532_c0_seq	90	10902.7	10.65	4	19	C493H758N148O120S7	61.97	57.44	-0.557
	Ii078-AP2	comp31532_c0_seq	227	26259.8	9.79	24	42	C1147H1810N344O341S12	49.94	56.34	-0.892
	Ii027-AP2	comp18319_c1_seq	439	47786.4	6.63	50	49	C2070H3170N610O673S13	53.83	52.07	-0.718
	Ii037-AP2	comp25313_c0_seq	565	62515.6	6.85	56	53	C2692H4141N815O870S21	43.42	56.8	-0.73
	Ii041-AP2	comp26261_c0_seq	360	40719.2	8.76	47	51	C1777H2738N534O547S12	59.13	55.53	-0.818
	Ii042-AP2	comp26261_c0_seq	242	27715	9.35	28	36	C1219H1868N366O359S10	66.16	56.78	-0.711
	Ii064-AP2	comp29968_c0_seq	357	40728	7.22	49	49	C1797H2741N515O561S6	61.23	58.82	-0.881
	Ii065-AP2	comp29968_c0_seq	370	41833.3	5.91	53	48	C1843H2833N517O586S7	68.91	63.84	-0.765
	Ii079-AP2	comp31650_c0_seq	328	36712.9	8.93	38	43	C1609H2488N474O495S10	44.71	58.96	-0.734
	Ii083-AP2	comp31978_c0_seq	331	37309.6	9.34	28	37	C1634H2516N492O494S11	46.7	61.78	-0.703
	Ii036-AP2	comp25155_c0_seq	351	39750.8	4.42	63	29	C1738H2637N453O581S18	64.26	64.53	-0.523
	Ii038-AP2	comp25759_c1_seq	340	36723.8	6.07	32	27	C1632H2489N447O506S8	45.46	67.44	-0.389
	Ii039-AP2	comp25759_c1_seq	283	30246.6	7.17	22	22	C1337H2047N379O414S6	49.69	65.16	-0.394
	Ii080-AP2	comp31684_c0_seq	316	34269.5	6.87	25	24	C1483H2280N442O484S7	52.19	61.84	-0.641
RAV	Ii051-RAV	comp28765_c0_seq	339	37969.2	8.8	44	48	C1653H2601N487O528S7	42.75	65.78	-0.694
	Ii052-RAV	comp28765_c0_seq	345	38571.8	9.13	44	50	C1683H2643N499O532S6	43.74	65.48	-0.699
	Ii053-RAV	comp28765_c0_seq	347	39064.6	9	46	51	C1713H2695N499O537S6	40.82	67.93	-0.667
Soloist	Ii049-Soloist	comp28604_c1_seq	227	26258.9	9.37	32	42	C1138H1835N343O347S12	76.97	62.29	-0.939
	Ii050-Soloist	comp28604_c1_seq	254	29373.6	9.05	34	42	C1278H2048N374O386S17	73.64	66.81	-0.752
