# Supplementary material for: Gene-to-metabolite network for biosynthesis of lignans in MeJA-elicited Isatis indigotica hairy root cultures
Source: Front Plant Sci. 2015 Nov 3;6:952. doi: 10.3389/fpls.2015.00952 (PMC4630570; doi:10.3389/fpls.2015.00952)
Supplement: Figure S1 — AP2/ERF transcription factor comparisons across different species. [file DataSheet1.ZIP › Revised supplementary data/Table S5.xlsx]

## Sheet: Table S5
Table S5 Secondary structure prediction of AP2/ERF proteins.
Family	Group	Name	Number of amino acids	Alpha helix	Extended strand	Beta turn	Random coil
AP2		Ii016-AP2	448	0.2969	0.1652	0.0647	0.4732
		Ii017-AP2	443	0.3025	0.1648	0.0632	0.4695
		Ii027-AP2	439	0.1845	0.1071	0.0387	0.6697
		Ii036-AP2	351	0.453	0.1624	0.0855	0.2991
		Ii037-AP2	565	0.2726	0.1646	0.0513	0.5115
		Ii038-AP2	340	0.2235	0.1618	0.0559	0.5588
		Ii039-AP2	283	0.1449	0.1696	0.0601	0.6254
		Ii041-AP2	360	0.2667	0.1639	0.0611	0.5083
		Ii042-AP2	242	0.2521	0.1901	0.0496	0.5083
		Ii061-AP2	166	0.2048	0.2048	0.0904	0.5
		Ii062-AP2	344	0.2674	0.2006	0.0814	0.4506
		Ii063-AP2	265	0.3434	0.1736	0.0906	0.3925
		Ii064-AP2	357	0.2661	0.1429	0.056	0.535
		Ii065-AP2	370	0.3108	0.1324	0.0514	0.5054
		Ii076-AP2	143	0.3077	0.1888	0.0979	0.4056
		Ii077-AP2	90	0.3889	0.2444	0.1	0.2667
		Ii078-AP2	227	0.348	0.1806	0.0837	0.3877
		Ii079-AP2	328	0.2317	0.1128	0.061	0.5945
		Ii080-AP2	316	0.2911	0.1582	0.0791	0.4715
		Ii083-AP2	331	0.3263	0.136	0.0423	0.4955
DREB	A1	Ii014-DREB-A1	218	0.289	0.133	0.0321	0.5459
		Ii028-DREB-A1	214	0.285	0.1589	0.0374	0.5187
		Ii032-DREB-A1	204	0.3186	0.1324	0.0441	0.5049
	A2	Ii055-DREB-A2	278	0.2986	0.1079	0.0468	0.5468
		Ii056-DREB-A2	334	0.2784	0.0898	0.0449	0.5868
		Ii086-DREB-A2	244	0.3852	0.1025	0.0205	0.4918
		Ii098-DREB-A2	343	0.3265	0.1224	0.0525	0.4985
		Ii100-DREB-A2	335	0.3313	0.1045	0.0478	0.5164
		Ii106-DREB-A2	280	0.3607	0.1286	0.05	0.4607
	A4	Ii005-DREB-A4	190	0.2737	0.1158	0.0737	0.5368
		Ii007-DREB-A4	183	0.4044	0.0492	0.0383	0.5082
		Ii023-DREB-A4	237	0.2827	0.1097	0.0338	0.5738
		Ii026-DREB-A4	221	0.2262	0.1357	0.0271	0.6109
		Ii029-DREB-A4	170	0.4765	0.0824	0.0176	0.4235
		Ii034-DREB-A4	308	0.289	0.1526	0.0325	0.526
		Ii046-DREB-A4	240	0.3708	0.1292	0.0458	0.4542
		Ii066-DREB-A4	254	0.3071	0.1772	0.0394	0.4764
		Ii068-DREB-A4	188	0.2872	0.133	0.0426	0.5372
		Ii087-DREB-A4	223	0.2601	0.1345	0.0538	0.5516
		Ii101-DREB-A4	251	0.2629	0.1713	0.0398	0.5259
	A5	Ii001-DREB-A5	148	0.25	0.1081	0.0473	0.5946
		Ii012-DREB-A5	198	0.3232	0.1061	0.0657	0.5051
		Ii030-DREB-A5	185	0.2541	0.0973	0.0216	0.627
		Ii040-DREB-A5	187	0.3369	0.1337	0.0856	0.4439
		Ii048-DREB-A5	123	0.3659	0.1301	0.0163	0.4878
		Ii058-DREB-A5	220	0.2364	0.1545	0.0545	0.5545
		Ii059-DREB-A5	123	0.5122	0.0813	0.0407	0.3659
		Ii073-DREB-A5	179	0.3631	0.1453	0.067	0.4246
		Ii074-DREB-A5	231	0.3983	0.1255	0.039	0.4372
		Ii088-DREB-A5	190	0.2789	0.1263	0.0526	0.5421
		Ii089-DREB-A5	224	0.2634	0.1071	0.0982	0.5312
		Ii090-DREB-A5	233	0.2833	0.1159	0.0601	0.5408
		Ii091-DREB-A5	227	0.2555	0.1366	0.0881	0.5198
		Ii095-DREB-A5	215	0.386	0.0698	0.0419	0.5023
		Ii105-DREB-A5	207	0.3382	0.1014	0.0531	0.5072
	A6	Ii003-DREB-A6	169	0.3314	0.0533	0.0178	0.5976
		Ii009-DREB-A6	321	0.1963	0.0903	0.0312	0.6822
		Ii057-DREB-A6	335	0.3403	0.0985	0.0209	0.5403
		Ii069-DREB-A6	137	0.1825	0.219	0.0292	0.5693
		Ii070-DREB-A6	245	0.3102	0.0816	0.0245	0.5837
		Ii071-DREB-A6	302	0.3046	0.0563	0.0132	0.6258
		Ii072-DREB-A6	351	0.2137	0.094	0.0228	0.6695
		Ii104-DREB-A6	348	0.2931	0.1034	0.0489	0.5546
		Ii108-DREB-A6	185	0.4162	0.0811	0.0216	0.4811
		Ii109-DREB-A6	307	0.2117	0.0912	0.0358	0.6612
ERF	B1	Ii011-ERF-B1	217	0.1567	0.2212	0.0645	0.5576
		Ii021-ERF-B1	205	0.1366	0.2341	0.039	0.5902
		Ii033-ERF-B1	240	0.2	0.1125	0.0458	0.6417
		Ii047-ERF-B1	189	0.1376	0.1852	0.0635	0.6138
		Ii060-ERF-B1	188	0.133	0.2074	0.0319	0.6277
		Ii067-ERF-B1	243	0.1811	0.177	0.0247	0.6173
		Ii092-ERF-B1	174	0.1379	0.2241	0.069	0.569
		Ii107-ERF-B1	203	0.1281	0.2365	0.0542	0.5813
	B2	Ii025-ERF-B2	303	0.2013	0.1254	0.0363	0.637
		Ii043-ERF-B2	247	0.3036	0.0769	0.0445	0.5749
		Ii054-ERF-B2	301	0.2691	0.0897	0.0365	0.6047
		Ii075-ERF-B2	348	0.296	0.1121	0.0402	0.5517
	B3	Ii008-ERF-B3	214	0.2757	0.1215	0.0421	0.5607
		Ii015-ERF-B3	92	0.1739	0.163	0.0761	0.587
		Ii020-ERF-B3	256	0.293	0.1094	0.0625	0.5352
		Ii024-ERF-B3	163	0.2209	0.1963	0.0859	0.4969
		Ii031-ERF-B3	137	0.3139	0.1241	0.073	0.4891
		Ii044-ERF-B3	276	0.3333	0.0652	0.029	0.5725
		Ii084-ERF-B3	166	0.1867	0.1747	0.0602	0.5783
		Ii093-ERF-B3	243	0.1399	0.177	0.0576	0.6255
		Ii094-ERF-B3	219	0.2648	0.1005	0.0411	0.5936
		Ii096-ERF-B3	259	0.278	0.1081	0.0347	0.5792
		Ii099-ERF-B3	300	0.2233	0.13	0.03	0.6167
		Ii110-ERF-B3	136	0.3382	0.1176	0.125	0.4191
		Ii111-ERF-B3	97	0.3711	0.1443	0.1237	0.3608
	B4	Ii006-ERF-B4	252	0.1944	0.1667	0.0675	0.5714
		Ii018-ERF-B4	259	0.2896	0.1313	0.0309	0.5483
		Ii081-ERF-B4	263	0.2433	0.1369	0.057	0.5627
		Ii097-ERF-B4	254	0.252	0.1024	0.0512	0.5945
	B5	Ii010-ERF-B5	162	0.3642	0.1358	0.0617	0.4383
		Ii013-ERF-B5	360	0.2611	0.1222	0.0139	0.6028
		Ii019-ERF-B5	312	0.1891	0.1378	0.016	0.6571
		Ii082-ERF-B5	303	0.1848	0.099	0.0132	0.703
		Ii102-ERF-B5	168	0.256	0.1429	0.0595	0.5417
		Ii103-ERF-B5	357	0.2185	0.1373	0.0168	0.6275
	B6	Ii002-ERF-B6	159	0.3208	0.0943	0.0189	0.566
		Ii004-ERF-B6	70	0.4	0.1286	0.0571	0.4143
		Ii022-ERF-B6	284	0.3063	0.1127	0.0141	0.5669
		Ii035-ERF-B6	195	0.4103	0.0974	0.0513	0.441
		Ii045-ERF-B6	327	0.2783	0.1223	0.0061	0.5933
		Ii085-ERF-B6	337	0.3086	0.1276	0.0208	0.543
		Ii112-ERF-B6	75	0.2133	0.2667	0.1067	0.4133
RAV		Ii051-RAV	339	0.233	0.177	0.056	0.5339
		Ii052-RAV	345	0.2696	0.1768	0.0464	0.5072
		Ii053-RAV	347	0.2421	0.1873	0.0576	0.513
Soloist		Ii049-Soloist	227	0.2907	0.1322	0.0485	0.5286
		Ii050-Soloist	254	0.3228	0.1535	0.0669	0.4567
