# Supplementary material for: Gene-to-metabolite network for biosynthesis of lignans in MeJA-elicited Isatis indigotica hairy root cultures
Source: Front Plant Sci. 2015 Nov 3;6:952. doi: 10.3389/fpls.2015.00952 (PMC4630570; doi:10.3389/fpls.2015.00952)
Supplement: Figure S1 — AP2/ERF transcription factor comparisons across different species. [file DataSheet1.ZIP › Revised supplementary data/Table S6.xlsx]

## Sheet: Subcellular localization 
Table S6 Prediction of subcellular localization.
Family	Group	Name	Subcellular localization
AP2		Ii016-AP2	-
		Ii017-AP2	-
		Ii027-AP2	Nucleus
		Ii036-AP2	Nucleus
		Ii037-AP2	Nucleus
		Ii038-AP2	-
		Ii039-AP2	Mitochondrion
		Ii041-AP2	Nucleus
		Ii042-AP2	Nucleus
		Ii061-AP2	Nucleus/Golgi
		Ii062-AP2	Nucleus
		Ii063-AP2	Nucleus
		Ii064-AP2	-
		Ii065-AP2	-
		Ii076-AP2	Nucleus
		Ii077-AP2	Nucleus/Mitochondrion
		Ii078-AP2	Mitochondrion
		Ii079-AP2	-
		Ii080-AP2	Chloroplast
		Ii083-AP2	-
DREB	A1	Ii014-DREB-A1	Nucleus
		Ii028-DREB-A1	Nucleus
		Ii032-DREB-A1	Nucleus
	A2	Ii055-DREB-A2	Chloroplast/Cytoplasm
		Ii056-DREB-A2	Chloroplast/Nucleus
		Ii086-DREB-A2	Nucleus
		Ii098-DREB-A2	Nucleus
		Ii100-DREB-A2	Nucleus
		Ii106-DREB-A2	Nucleus
	A4	Ii005-DREB-A4	Chloroplast
		Ii007-DREB-A4	Nucleus
		Ii023-DREB-A4	Chloroplast
		Ii026-DREB-A4	-
		Ii029-DREB-A4	Nucleus
		Ii034-DREB-A4	Nucleus
		Ii046-DREB-A4	Chloroplast
		Ii066-DREB-A4	Nucleus
		Ii068-DREB-A4	-
		Ii087-DREB-A4	Nucleus
		Ii101-DREB-A4	Nucleus
	A5	Ii001-DREB-A5	Nucleus
		Ii012-DREB-A5	Nucleus
		Ii030-DREB-A5	-
		Ii040-DREB-A5	Nucleus
		Ii048-DREB-A5	-
		Ii058-DREB-A5	Nucleus
		Ii059-DREB-A5	Nucleus
		Ii073-DREB-A5	-
		Ii074-DREB-A5	Cytoplasm
		Ii088-DREB-A5	-
		Ii089-DREB-A5	Chloroplast
		Ii090-DREB-A5	Chloroplast
		Ii091-DREB-A5	Nucleus
		Ii095-DREB-A5	-
		Ii105-DREB-A5	Chloroplast
	A6	Ii003-DREB-A6	Nucleus
		Ii009-DREB-A6	Nucleus
		Ii057-DREB-A6	Nucleus
		Ii069-DREB-A6	Cytoplasm_Nucleus
		Ii070-DREB-A6	Chloroplast
		Ii071-DREB-A6	Nucleus
		Ii072-DREB-A6	-
		Ii104-DREB-A6	Nucleus
		Ii108-DREB-A6	Nucleus
		Ii109-DREB-A6	Nucleus
ERF	B1	Ii011-ERF-B1	Nucleus
		Ii021-ERF-B1	Nucleus
		Ii033-ERF-B1	Chloroplast
		Ii047-ERF-B1	Nucleus
		Ii060-ERF-B1	Nucleus
		Ii067-ERF-B1	Nucleus
		Ii092-ERF-B1	Nucleus
		Ii107-ERF-B1	-
	B2	Ii025-ERF-B2	-
		Ii043-ERF-B2	Nucleus
		Ii054-ERF-B2	Nucleus
		Ii075-ERF-B2	Nucleus
	B3	Ii008-ERF-B3	Nucleus
		Ii015-ERF-B3	-
		Ii020-ERF-B3	-
		Ii024-ERF-B3	Nucleus
		Ii031-ERF-B3	Nucleus
		Ii044-ERF-B3	Nucleus
		Ii084-ERF-B3	Nucleus
		Ii093-ERF-B3	-
		Ii094-ERF-B3	Nucleus
		Ii096-ERF-B3	-
		Ii099-ERF-B3	Nucleus
		Ii110-ERF-B3	Nucleus
		Ii111-ERF-B3	Nucleus
	B4	Ii006-ERF-B4	-
		Ii018-ERF-B4	-
		Ii081-ERF-B4	Nucleus
		Ii097-ERF-B4	-
	B5	Ii010-ERF-B5	Nucleus
		Ii013-ERF-B5	Nucleus
		Ii019-ERF-B5	Nucleus
		Ii082-ERF-B5	Nucleus
		Ii102-ERF-B5	Nucleus
		Ii103-ERF-B5	Nucleus
	B6	Ii002-ERF-B6	-
		Ii004-ERF-B6	-
		Ii022-ERF-B6	Chloroplast/Mitochondrion
		Ii035-ERF-B6	Mitochondrion
		Ii045-ERF-B6	Nucleus
		Ii085-ERF-B6	-
		Ii112-ERF-B6	Nucleus
RAV		Ii051-RAV	Nucleus
		Ii052-RAV	Nucleus
		Ii053-RAV	Nucleus
Soloist		Ii049-Soloist	Chloroplast
		Ii050-Soloist	Chloroplast/Nucleus
