# Supplementary material for: Gene-to-metabolite network for biosynthesis of lignans in MeJA-elicited Isatis indigotica hairy root cultures
Source: Front Plant Sci. 2015 Nov 3;6:952. doi: 10.3389/fpls.2015.00952 (PMC4630570; doi:10.3389/fpls.2015.00952)
Supplement: Figure S1 — AP2/ERF transcription factor comparisons across different species. [file DataSheet1.ZIP › Revised supplementary data/Table S7.xlsx]

## Sheet: 工作表1
Table S7 Sequences corresponding to the lariciresinol biosynthetic genes of I. indigotica.
Gene Name	Locus	Sequence
IiPAL	comp32302_c0_seq1	TTTTTTTTTGAGAAAAGGGTATATCATTTCACACTTGTAACAAGAAAATTGTTCATTTGAGAACTTACAATGAGTTTACGCACAAATTTTAAATTAGACAAACAGAAACCACTTCACAGAGTATCATTTGGTAAAAATTATTCAGACATTTAAAGAAAAAGAGAAAAAAAAACAGAGGACCTTTAGTCTTAGCATATTGGAATGGGAGCTCCGTTCCACTCGTTGAGACACTCCATCATCGGATCAATGATTTTACCTTCGCAAATCGCCGTGAAAACCTTGTCGAACTCTTCTCCGGGCGACGTCACTCTGTCTCCGGTCAAAAGCTGTGTTCCAAGCTCTTCCCTCACGAACCTGTACAGAGGATACGACCTACACTCCTTGATCCGGTTCGGGATA…
IiC4H	comp33180_c0_seq1	TTTTTTTTTTCGTTTGTAATTTTTTTTTATTATTCAATAAAATACGGGGCACTAACCCGGCCATTTACCAAAAAAAACAACGCCCATTCAAAATAGTGGGAACCACTTAGTTATTGCAATCGGGGAACGAACCTATTAGAGACATTTTACACAACGCCTTACAAAAAAAAAAAAACATGGAATATTCAACAGATTTCACAAACATCATTATAACGCCGTCCATAACAAAAGTCATTTTGCAGAAATTACTTCTTTGTTTTTTTTTTGTATTATGTAGAAATTTTAAAAGGCCCTTGGCTTCATAACGATGGTTGAGTGGGTAAGGATGTGCAAGCTGAATTGTCCACCTTTCTCTGAGGTATCCACTTTAGACTGTCCAGGAGGAGGAAGAAGCTCGAA…
Ii4CL	comp33264_c1_seq1	TTTAGCAAATCAGAATTTATTTGTAATATTGTCTGTCTTATCTCGCTCTTCTCTCTACCAAGTTGCCATTTAAGGACGCAAACTACAAATAACATTTTTGACAAATTTGACGCTTACATGGACAAATCAGAAAAAGAAGAGTCATTGACATTTTCTCTTCATCATCACATTCACACTCTCTCTCCTCTTTATCCTCTTTTAGATCGGCAAAAATGGAGAAATCCGGCTACGGCAGAGACGGCATTTACCGATCACTTCGTCCGACGCTCGTTCTTCCCAAAGATCCCAACCTATCTTTAGTCTCTTTCTTATTCCGTAATTCATCTTCTTACCCGTCGAAGCCAGCTATCGTCGACTCCGACTCCGGCGATTCCTTATCCTTCTCTCAGCTCAAATCCG…
IiC3H	comp16110_c0_seq2	ACAACTTGCGAATCTGAAAATGGTAAGAAGCAAAAGTCTCTATTAAAGATGGAATCAAAAGCTTTCGGTTCTGTTACATTCTTGATCGTTACTCTTCTTCTCTGTGGAACAATCCGATTAGGGGTTTGCAGATCAGAAGAGAAAAGCGCGGAGAAGACGATGATGCTAGGAGGCGTTCATGATCTCCGAGGAAACCAGAACAGTGGAGAGATCGAGAGTCTCGCTCGATTTGCCATTCAAGAGCATAACAACCGAGAGAACAAGGTTCTGGAGTTCAAGAAGATTGTAAAGGCAAGAGAACAGGTAGTTGCAGGAACGATGTACCACTTAACTCTAGAAGCAACCGAAGGTGGCCAGACGAAGAATTTCGAAGCCAAAGTATGGGTGAAGCCATGGATG…
IiCCR	comp30512_c0_seq1	CATGGTTAGGTGAACTTGGCAAGTGTGGAATCATAAAGGATAAACTTCCTTTTCGGTCTTTATATACAAAACCGTAACTCACGTTGTAACGACGCATTAATCATTTTCTTCAGCCTCTTCCAAAAACCGAGCCTTTTTACTTTCCACCGCCGGAAAAAGAAATGCCAGTCGACGAGTCCTCGCAGGCCGGGAAAATCGTTTGCGTCACCGGAGCCGGTGGATACATCGCTTCTTGGATTGTGAAGTCACTCCTCGAGAGAGGCTACACCGTCAAAGGAACCGTACGGAATCCAGATGATCCAAAGAATACACATCTGAGAGAGCTCCAAGGAGCCAAGGAGAGACTGATTCTGTGTAAAGCAGATCTTCAGGACTACGAGGCTCTTAAAGCGGCGATCG…
IiCAD	comp25724_c0_seq2	TTTTGGTAATCGAATACCAGCCCCTTATTATTATCTTAAAAACAAAAAAAAAAGACAAACAGAGAGAAATTCTCTGATAAAGAAGGTGACTTGTTTCAGAAGAAACCAATTCACTAACATAAAGTAGAAAACGATGATAGCTTGAGAGATACGAACACAGCAAAAGGCCAAAAGCACAAGATACAAACTCCTCCATGTCAACTCTTAGATTCGGCTAAGTCATGGAGGGCTCAGGGAGTTAGCCACGTCGATCACGAATCTGTACCTAACGTCAGACTTAGCAAGCCTATCCATTGCAGTGTTAATCTCATCTATCTTAATCAATTCAATATCTGCAGTTATGTTATGCTTAGCGCAGAAGTCAAGCATCTCTTGTGTCTCCTTCATCCCTCCAATGTC…
IiDIR	comp13356_c0_seq1	CACAATTGCTAGTATATGCACCAACTCTTTCTTCATCAATAACGCTTAGTCTCTCATTGTTCACTTTCACATTTTCTTTAGAAGAAAAATACACAATTTCTTACGATAGAAAATATGGTAAGCCAAATGAAACAATTTCTCCTCGTATTCATTCTACTTGTCCTATCAAAAACCGTCATATCAGCTACAAAACCATCTAAATCTCAATCAAAACCTTGCAAAAATTTCGTCTTCTACTATCATGACATAATGTTTGGCGTCGACGACGTGCAAAACGCGACTTCTGCTGCCGTTACCAACCCTCCGGGACTCGGGAATTTCAAATTCGGAAAGCTTGTGATTTTCGACGATCCAGTGACCTTAGACAAAAACTATCAATCCGAACCTGTGGCACGTGCG…
IiPLR	comp34585_c0_seq1	TTTTTATTCTCTATTCTCTTTATTTCTCTACCATTTTACATGGTATTATTAGATATATAGATCTATATTACATGAAATTTTATAATATATAAGTATATGCAGAAACATTTATAATTTTTAAGTTCAAAACAGGAAATAAACATTAAAATAAGAAAGGAAACTTATTAATGGGAACGATGTGTTTTGCTTTTACATGTCTGTACTCAGGATTAGACCAAACTAGAGGAATATTTTCAAATATTCATCCATGCGAGTGTACTTGACGTCAGGGTAGAGTTTAGAAGCTTCTTCGTCATCTCCCACTTCATGATCAGTGAGACAACCTTCGTAGAAGATGTGGTAGAAGTGTCCCAATCCCGCTTGATGTGGTATCTCCTTATCTTCAATGTCGGCAAGAAA…
PAL, phenylalanine ammonia-lyase; C4H, cinnamate 4-hydroxylase; 4CL, 4-(hydroxy)cinnamoyl CoA ligase; C3H, p-coumarate 3-hydroxylase; CCR, cinnamoyl CoA reductase; CAD, cinnamyl alcohol dehydrogenase; DIR, dirigent protein; PLR, pinoresinol/lariciresinol reductase
