# Supplementary material for: Gene-to-metabolite network for biosynthesis of lignans in MeJA-elicited Isatis indigotica hairy root cultures
Source: Front Plant Sci. 2015 Nov 3;6:952. doi: 10.3389/fpls.2015.00952 (PMC4630570; doi:10.3389/fpls.2015.00952)
Supplement: Figure S1 — AP2/ERF transcription factor comparisons across different species. [file DataSheet1.ZIP › Revised supplementary data/Table S8.xlsx]

## Sheet: Table S9
Table S8 Canonical correlation analysis.
Gene_vs_compounds
canonical correlation variables (between U and V)				0.952839
correlation variables between genes and U
PAL				-0.56969
4CL				-0.379969
C4H				-0.667127
C3H				-0.828519
CAD				-0.916338
CCR				-0.839782
PLR				0.234036
DIR				-0.810782
correlation variables between compounds and V
Coniferin				-0.0369488
Lariciresinol				0.915927
Secoisolariciresinol				0.749435
Pinoresinol				0.841305
TFs_vs_compounds
AP2			DREB			ERF			RAV			AP2
canonical correlation variables (between U and V)		1	canonical correlation variables (between U and V)		1	canonical correlation variables (between U and V)		1	canonical correlation variables (between U and V)		1	canonical correlation variables (between U and V)		1
correlation variables between TFs and U			correlation variables between TFs and U			correlation variables between TFs and U			correlation variables between TFs and U			correlation variables between TFs and U
Ii065-AP2		0.297623	Ii100-DREB-A2		-0.00606307	Ii103-ERF-B5		0.0617946	Ii053-RAV		-0.948509	Ii050-Soloist		0.901647
Ii064-AP2		0.449093	Ii059-DREB-A5		-0.408336	Ii102-ERF-B5		-0.925656	Ii052-RAV		-0.791569	Ii049-Soloist		-0.988913
Ii077-AP2		-0.942239	Ii074-DREB-A5		-0.0355739	Ii075-ERF-B2		-0.44744
Ii076-AP2		-0.663575	Ii007-DREB-A4		-0.149909	Ii006-ERF-B4		-0.983733
Ii080-AP2		0.449827	Ii073-DREB-A5		-0.593159	Ii085-ERF-B6		0.854766
correlation variables between compounds and V			correlation variables between compounds and V			correlation variables between compounds and V			correlation variables between compounds and V			correlation variables between compounds and V
Coniferin		-0.0202413	Coniferin		0.0628007	Coniferin		-0.0633262	Coniferin		-0.116913	Coniferin		0.773146
Lariciresinol		0.974896	Lariciresinol		-0.759213	Lariciresinol		0.164838	Lariciresinol		-0.920268	Lariciresinol		0.313274
Secoisolariciresinol		0.808274	Secoisolariciresinol		-0.977256	Secoisolariciresinol		0.813855	Secoisolariciresinol		-0.890548	Secoisolariciresinol		0.389741
Pinoresinol		0.98706	Pinoresinol		-0.916694	Pinoresinol		0.447786	Pinoresinol		-0.984245	Pinoresinol		0.385165
TFs_vs_genes
AP2			DREB			ERF			RAV			AP2
canonical correlation variables (between U and V)		1	canonical correlation variables (between U and V)		1	canonical correlation variables (between U and V)		1	canonical correlation variables (between U and V)		1	canonical correlation variables (between U and V)		1
correlation variables between TFs and U			correlation variables between TFs and U			correlation variables between TFs and U			correlation variables between TFs and U			correlation variables between TFs and U
Ii080-AP2		0.228006	Ii098-DREB-A2		0.84395	Ii019-ERF-B5		-0.853081	Ii053-RAV		-1	Ii049-Soloist		0.445017
Ii083-AP2		0.540886	Ii007-DREB-A4		0.991977	Ii099-ERF-B3		0.631357	Ii052-RAV		-0.557251	Ii050-Soloist		-0.871116
Ii062-AP2		0.998279	Ii034-DREB-A4		-0.999555	Ii096-ERF-B3		0.634973
Ii039-AP2		-0.187138	Ii014-DREB-A1		0.783774	Ii094-ERF-B3		0.51264
Ii016-AP2		0.100701	Ii028-DREB-A1		0.78393	Ii060-ERF-B1		0.477313
correlation variables between genes and V			correlation variables between compounds and V			correlation variables between compounds and V			correlation variables between compounds and V			correlation variables between compounds and V
PAL		-0.780386	PAL		-0.888913	PAL		0.838576	4CL		0.907004	PAL		-0.900543
4CL		-0.472842	4CL		-0.900343	4CL		0.911018	C4H		0.988313	4CL		-0.879569
C4H		-0.701046	C4H		-0.972788	C4H		0.943774	C3H		0.977964	C4H		-0.975473
C3H		-0.816682	C3H		-0.955171	C3H		0.901453	CCR		0.811506	C3H		-0.964312
PLR		0.663434	PLR		-0.129283	PLR		0.26512	PLR		0.0291159	DIR		-0.784217
