# Supplementary material for: Gene-to-metabolite network for biosynthesis of lignans in MeJA-elicited Isatis indigotica hairy root cultures
Source: Front Plant Sci. 2015 Nov 3;6:952. doi: 10.3389/fpls.2015.00952 (PMC4630570; doi:10.3389/fpls.2015.00952)
Supplement: Figure S1 — AP2/ERF transcription factor comparisons across different species. [file DataSheet1.ZIP › Revised supplementary data/Table S9.xlsx]

## Sheet: TF_Gene
Table S9 Analysis of correlation coefficient.
Transcriptor	Family	Gene	Correlation coefficient	Absolute value of correlation coefficient
Ii019-ERF-B5	ERF	PAL	0.961979	0.961979
Ii019-ERF-B5	ERF	DIR	0.931625	0.931625
Ii019-ERF-B5	ERF	C3H	0.926437	0.926437
Ii074-DREB-A5	DREB	PLR	0.907062	0.907062
Ii019-ERF-B5	ERF	C4H	0.902198	0.902198
Ii019-ERF-B5	ERF	CAD	0.897128	0.897128
Ii019-ERF-B5	ERF	CCR	0.89011	0.89011
Ii048-DREB-A5	DREB	PLR	0.873472	0.873472
Ii007-DREB-A4	DREB	4CL	-0.837802	0.837802
Ii049-Soloist	Soloist	4CL	0.829111	0.829111
Ii019-ERF-B5	ERF	4CL	0.826613	0.826613
Ii080-AP2	AP2	PAL	0.824571	0.824571
Ii065-AP2	AP2	PLR	0.815593	0.815593
Ii007-DREB-A4	DREB	C4H	-0.800324	0.800324
Ii098-DREB-A2	DREB	C3H	-0.800142	0.800142
Ii034-DREB-A4	DREB	4CL	0.793093	0.793093
Ii034-DREB-A4	DREB	C3H	0.788602	0.788602
Ii053-RAV	RAV	PLR	0.787923	0.787923
Ii050-Soloist	Soloist	4CL	-0.78608	0.78608
Ii007-DREB-A4	DREB	C3H	-0.78575	0.78575
Ii034-DREB-A4	DREB	C4H	0.784141	0.784141
Ii080-AP2	AP2	4CL	0.780817	0.780817
Ii056-DREB-A2	DREB	PLR	0.778694	0.778694
Ii098-DREB-A2	DREB	C4H	-0.777178	0.777178
Ii023-DREB-A4	DREB	4CL	-0.752541	0.752541
Ii014-DREB-A1	DREB	C4H	-0.752199	0.752199
Ii100-DREB-A2	DREB	4CL	0.751095	0.751095
Ii014-DREB-A1	DREB	C3H	-0.748675	0.748675
Ii049-Soloist	Soloist	PAL	0.748363	0.748363
Ii007-DREB-A4	DREB	PAL	-0.745213	0.745213
Ii099-ERF-B3	ERF	C3H	-0.744096	0.744096
Ii028-DREB-A1	DREB	C4H	-0.742608	0.742608
Ii035-ERF-B6	ERF	PLR	-0.74116	0.74116
Ii083-AP2	AP2	C4H	0.731009	0.731009
Ii033-ERF-B1	ERF	PLR	0.729494	0.729494
Ii059-DREB-A5	DREB	4CL	-0.728583	0.728583
Ii050-Soloist	Soloist	PAL	-0.727439	0.727439
Ii016-AP2	AP2	4CL	-0.724947	0.724947
Ii062-AP2	AP2	C3H	0.722783	0.722783
Ii023-DREB-A4	DREB	C4H	-0.720824	0.720824
Ii028-DREB-A1	DREB	C3H	-0.719946	0.719946
Ii034-DREB-A4	DREB	PAL	0.719253	0.719253
Ii009-DREB-A6	DREB	PLR	-0.718477	0.718477
Ii099-ERF-B3	ERF	C4H	-0.708131	0.708131
Ii016-AP2	AP2	PAL	-0.707262	0.707262
Ii080-AP2	AP2	C4H	0.704983	0.704983
Ii083-AP2	AP2	4CL	0.70402	0.70402
Ii090-DREB-A5	DREB	4CL	-0.700916	0.700916
Ii066-DREB-A4	DREB	PLR	-0.697069	0.697069
Ii049-Soloist	Soloist	C4H	0.69321	0.69321
Ii057-DREB-A6	DREB	4CL	0.692814	0.692814
Ii068-DREB-A4	DREB	C3H	-0.692378	0.692378
Ii057-DREB-A6	DREB	C4H	0.691167	0.691167
Ii028-DREB-A1	DREB	4CL	-0.690597	0.690597
Ii075-ERF-B2	ERF	4CL	0.689655	0.689655
Ii068-DREB-A4	DREB	C4H	-0.688572	0.688572
Ii098-DREB-A2	DREB	4CL	-0.687166	0.687166
Ii062-AP2	AP2	CCR	0.684661	0.684661
Ii059-DREB-A5	DREB	PAL	-0.684288	0.684288
Ii090-DREB-A5	DREB	C4H	-0.680345	0.680345
Ii068-DREB-A4	DREB	4CL	-0.67977	0.67977
Ii039-AP2	AP2	PLR	-0.673579	0.673579
Ii096-ERF-B3	ERF	C3H	-0.673235	0.673235
Ii023-DREB-A4	DREB	C3H	-0.672194	0.672194
Ii098-DREB-A2	DREB	DIR	-0.670485	0.670485
Ii014-DREB-A1	DREB	4CL	-0.66655	0.66655
Ii098-DREB-A2	DREB	CAD	-0.665489	0.665489
Ii083-AP2	AP2	C3H	0.661958	0.661958
Ii098-DREB-A2	DREB	PAL	-0.661184	0.661184
Ii103-ERF-B5	ERF	PAL	0.655424	0.655424
Ii064-AP2	AP2	PLR	0.653327	0.653327
Ii061-AP2	AP2	CAD	0.652907	0.652907
Ii037-AP2	AP2	PLR	-0.650945	0.650945
Ii032-DREB-A1	DREB	C4H	-0.649975	0.649975
Ii060-ERF-B1	ERF	C4H	-0.64989	0.64989
Ii090-DREB-A5	DREB	C3H	-0.647584	0.647584
Ii016-AP2	AP2	C4H	-0.64499	0.64499
Ii098-DREB-A2	DREB	CCR	-0.643787	0.643787
Ii034-DREB-A4	DREB	DIR	0.640306	0.640306
Ii105-DREB-A5	DREB	C3H	-0.640001	0.640001
Ii032-DREB-A1	DREB	C3H	-0.63903	0.63903
Ii094-ERF-B3	ERF	4CL	-0.638153	0.638153
Ii097-ERF-B4	ERF	PLR	0.637085	0.637085
Ii094-ERF-B3	ERF	C4H	-0.636052	0.636052
Ii094-ERF-B3	ERF	C3H	-0.634777	0.634777
Ii062-AP2	AP2	CAD	0.63127	0.63127
Ii007-DREB-A4	DREB	DIR	-0.631125	0.631125
Ii033-ERF-B1	ERF	DIR	-0.6297	0.6297
Ii062-AP2	AP2	C4H	0.628779	0.628779
Ii021-ERF-B1	ERF	4CL	-0.62856	0.62856
Ii039-AP2	AP2	DIR	0.627748	0.627748
Ii032-DREB-A1	DREB	4CL	-0.626719	0.626719
Ii039-AP2	AP2	CAD	0.625941	0.625941
Ii060-ERF-B1	ERF	C3H	-0.62468	0.62468
Ii062-AP2	AP2	DIR	0.624584	0.624584
Ii105-DREB-A5	DREB	C4H	-0.622255	0.622255
Ii082-ERF-B5	ERF	4CL	-0.621074	0.621074
Ii001-DREB-A5	DREB	PLR	0.620659	0.620659
Ii080-AP2	AP2	C3H	0.620497	0.620497
Ii033-ERF-B1	ERF	CCR	-0.618021	0.618021
Ii096-ERF-B3	ERF	C4H	-0.617933	0.617933
Ii074-DREB-A5	DREB	CCR	-0.617544	0.617544
Ii103-ERF-B5	ERF	4CL	0.617377	0.617377
Ii100-DREB-A2	DREB	PAL	0.617264	0.617264
Ii061-AP2	AP2	CCR	0.61583	0.61583
Ii033-ERF-B1	ERF	CAD	-0.615695	0.615695
Ii071-DREB-A6	DREB	C3H	-0.614929	0.614929
Ii050-Soloist	Soloist	C4H	-0.614325	0.614325
Ii020-ERF-B3	ERF	C3H	-0.612738	0.612738
Ii109-DREB-A6	DREB	C3H	-0.610061	0.610061
Ii065-AP2	AP2	4CL	0.609406	0.609406
Ii040-DREB-A5	DREB	DIR	-0.605632	0.605632
Ii054-ERF-B2	ERF	PLR	-0.605128	0.605128
Ii075-ERF-B2	ERF	PLR	0.602518	0.602518
Ii013-ERF-B5	ERF	PLR	0.601665	0.601665
Ii061-AP2	AP2	DIR	0.599161	0.599161
Ii002-ERF-B6	ERF	C3H	-0.598927	0.598927
Ii002-ERF-B6	ERF	C4H	-0.59838	0.59838
Ii054-ERF-B2	ERF	C4H	-0.597515	0.597515
Ii099-ERF-B3	ERF	CAD	-0.596958	0.596958
Ii054-ERF-B2	ERF	C3H	-0.59674	0.59674
Ii023-DREB-A4	DREB	PAL	-0.595754	0.595754
Ii057-DREB-A6	DREB	PAL	0.593499	0.593499
Ii088-DREB-A5	DREB	PLR	-0.592003	0.592003
Ii071-DREB-A6	DREB	C4H	-0.59025	0.59025
Ii099-ERF-B3	ERF	4CL	-0.589774	0.589774
Ii100-DREB-A2	DREB	C4H	0.589739	0.589739
Ii034-DREB-A4	DREB	CCR	0.589713	0.589713
Ii079-AP2	AP2	CAD	0.58944	0.58944
Ii061-AP2	AP2	PLR	-0.589036	0.589036
Ii040-DREB-A5	DREB	C3H	-0.5886	0.5886
Ii083-AP2	AP2	PLR	0.587209	0.587209
Ii080-AP2	AP2	DIR	0.586821	0.586821
Ii034-DREB-A4	DREB	CAD	0.586618	0.586618
Ii002-ERF-B6	ERF	4CL	-0.585891	0.585891
Ii091-DREB-A5	DREB	4CL	-0.585871	0.585871
Ii099-ERF-B3	ERF	CCR	-0.585585	0.585585
Ii049-Soloist	Soloist	C3H	0.585145	0.585145
Ii099-ERF-B3	ERF	DIR	-0.583541	0.583541
Ii109-DREB-A6	DREB	4CL	-0.583416	0.583416
Ii075-ERF-B2	ERF	C4H	0.582486	0.582486
Ii059-DREB-A5	DREB	C4H	-0.580591	0.580591
Ii080-AP2	AP2	CAD	0.580443	0.580443
Ii096-ERF-B3	ERF	CAD	-0.578438	0.578438
Ii039-AP2	AP2	CCR	0.576529	0.576529
Ii014-DREB-A1	DREB	PAL	-0.576491	0.576491
Ii007-DREB-A4	DREB	CAD	-0.57558	0.57558
Ii064-AP2	AP2	CCR	-0.575368	0.575368
Ii074-DREB-A5	DREB	DIR	-0.575048	0.575048
Ii109-DREB-A6	DREB	C4H	-0.573446	0.573446
Ii057-DREB-A6	DREB	C3H	0.570514	0.570514
Ii007-DREB-A4	DREB	CCR	-0.568074	0.568074
Ii104-DREB-A6	DREB	C3H	-0.567911	0.567911
Ii096-ERF-B3	ERF	CCR	-0.567001	0.567001
Ii102-ERF-B5	ERF	4CL	0.565901	0.565901
Ii028-DREB-A1	DREB	PAL	-0.564841	0.564841
Ii041-AP2	AP2	PLR	0.564375	0.564375
Ii104-DREB-A6	DREB	4CL	-0.563793	0.563793
Ii021-ERF-B1	ERF	C4H	-0.562873	0.562873
Ii071-DREB-A6	DREB	4CL	-0.561791	0.561791
Ii032-DREB-A1	DREB	PLR	-0.559959	0.559959
Ii052-RAV	RAV	PLR	0.555795	0.555795
Ii054-ERF-B2	ERF	4CL	-0.555202	0.555202
Ii014-DREB-A1	DREB	CAD	-0.554497	0.554497
Ii099-ERF-B3	ERF	PAL	-0.553754	0.553754
Ii053-RAV	RAV	4CL	0.552486	0.552486
Ii040-DREB-A5	DREB	CCR	-0.552478	0.552478
Ii104-DREB-A6	DREB	C4H	-0.550752	0.550752
Ii068-DREB-A4	DREB	PAL	-0.550743	0.550743
Ii039-AP2	AP2	PAL	0.550513	0.550513
Ii062-AP2	AP2	PAL	0.549291	0.549291
Ii096-ERF-B3	ERF	DIR	-0.549104	0.549104
Ii091-DREB-A5	DREB	PLR	-0.548926	0.548926
Ii105-DREB-A5	DREB	CAD	-0.548654	0.548654
Ii059-DREB-A5	DREB	DIR	-0.547965	0.547965
Ii090-DREB-A5	DREB	PAL	-0.547936	0.547936
Ii074-DREB-A5	DREB	CAD	-0.546654	0.546654
Ii082-ERF-B5	ERF	C4H	-0.546218	0.546218
Ii077-AP2	AP2	4CL	-0.546068	0.546068
Ii002-ERF-B6	ERF	PLR	-0.545854	0.545854
Ii079-AP2	AP2	DIR	0.543638	0.543638
Ii083-AP2	AP2	PAL	0.543487	0.543487
Ii037-AP2	AP2	PAL	0.540068	0.540068
Ii020-ERF-B3	ERF	C4H	-0.538825	0.538825
Ii050-Soloist	Soloist	C3H	-0.536952	0.536952
Ii040-DREB-A5	DREB	CAD	-0.536012	0.536012
Ii024-ERF-B3	ERF	4CL	-0.534642	0.534642
Ii021-ERF-B1	ERF	C3H	-0.530766	0.530766
Ii030-DREB-A5	DREB	CAD	-0.530571	0.530571
Ii102-ERF-B5	ERF	PLR	0.5286	0.5286
Ii080-AP2	AP2	CCR	0.528485	0.528485
Ii091-DREB-A5	DREB	C4H	-0.527416	0.527416
Ii059-DREB-A5	DREB	C3H	-0.526253	0.526253
Ii079-AP2	AP2	CCR	0.526229	0.526229
Ii014-DREB-A1	DREB	CCR	-0.525232	0.525232
Ii030-DREB-A5	DREB	C3H	-0.524888	0.524888
Ii028-DREB-A1	DREB	PLR	-0.524028	0.524028
Ii030-DREB-A5	DREB	C4H	-0.52305	0.52305
Ii043-ERF-B2	ERF	4CL	-0.522866	0.522866
Ii082-ERF-B5	ERF	C3H	-0.522239	0.522239
Ii094-ERF-B3	ERF	PAL	-0.520817	0.520817
Ii060-ERF-B1	ERF	CAD	-0.519015	0.519015
Ii016-AP2	AP2	C3H	-0.51772	0.51772
Ii092-ERF-B1	ERF	CAD	-0.517104	0.517104
Ii046-DREB-A4	DREB	CAD	-0.515568	0.515568
Ii095-DREB-A5	DREB	CAD	-0.514644	0.514644
Ii012-DREB-A5	DREB	PLR	0.513389	0.513389
Ii014-DREB-A1	DREB	DIR	-0.513045	0.513045
Ii050-Soloist	Soloist	DIR	-0.508748	0.508748
Ii024-ERF-B3	ERF	C3H	-0.50866	0.50866
Ii071-DREB-A6	DREB	DIR	-0.508621	0.508621
Ii105-DREB-A5	DREB	CCR	-0.508576	0.508576
Ii024-ERF-B3	ERF	DIR	-0.508477	0.508477
Ii040-DREB-A5	DREB	C4H	-0.5076	0.5076
Ii109-DREB-A6	DREB	PAL	-0.504547	0.504547
Ii028-DREB-A1	DREB	CAD	-0.503662	0.503662
Ii024-ERF-B3	ERF	PAL	-0.503141	0.503141
Ii006-ERF-B4	ERF	4CL	0.503117	0.503117
Ii103-ERF-B5	ERF	C4H	0.500649	0.500649
Ii064-AP2	AP2	DIR	-0.498309	0.498309
Ii091-DREB-A5	DREB	C3H	-0.498244	0.498244
Ii060-ERF-B1	ERF	4CL	-0.496793	0.496793
Ii055-DREB-A2	DREB	C3H	0.496236	0.496236
Ii082-ERF-B5	ERF	PAL	-0.495529	0.495529
Ii095-DREB-A5	DREB	CCR	-0.494671	0.494671
Ii020-ERF-B3	ERF	DIR	-0.492716	0.492716
Ii011-ERF-B1	ERF	PLR	0.490623	0.490623
Ii020-ERF-B3	ERF	CCR	-0.490297	0.490297
Ii109-DREB-A6	DREB	DIR	-0.490294	0.490294
Ii026-DREB-A4	DREB	PLR	-0.490028	0.490028
Ii094-ERF-B3	ERF	DIR	-0.489073	0.489073
Ii056-DREB-A2	DREB	CCR	-0.487594	0.487594
Ii064-AP2	AP2	CAD	-0.48694	0.48694
Ii016-AP2	AP2	CAD	-0.483053	0.483053
Ii071-DREB-A6	DREB	PAL	-0.481101	0.481101
Ii037-AP2	AP2	DIR	0.480892	0.480892
Ii046-DREB-A4	DREB	CCR	-0.479954	0.479954
Ii030-DREB-A5	DREB	CCR	-0.479521	0.479521
Ii079-AP2	AP2	C3H	0.479513	0.479513
Ii046-DREB-A4	DREB	PLR	0.478067	0.478067
Ii021-ERF-B1	ERF	PAL	-0.477435	0.477435
Ii068-DREB-A4	DREB	DIR	-0.477388	0.477388
Ii060-ERF-B1	ERF	PAL	-0.476785	0.476785
Ii090-DREB-A5	DREB	PLR	-0.476597	0.476597
Ii032-DREB-A1	DREB	PAL	-0.476264	0.476264
Ii052-RAV	RAV	CCR	-0.474115	0.474115
Ii067-ERF-B1	ERF	C3H	-0.473732	0.473732
Ii024-ERF-B3	ERF	C4H	-0.472237	0.472237
Ii045-ERF-B6	ERF	4CL	-0.471376	0.471376
Ii008-ERF-B3	ERF	C4H	-0.470086	0.470086
Ii065-AP2	AP2	C4H	0.469259	0.469259
Ii088-DREB-A5	DREB	4CL	-0.46889	0.46889
Ii014-DREB-A1	DREB	PLR	-0.467468	0.467468
Ii092-ERF-B1	ERF	DIR	-0.46684	0.46684
Ii023-DREB-A4	DREB	DIR	-0.466746	0.466746
Ii028-DREB-A1	DREB	CCR	-0.466709	0.466709
Ii028-DREB-A1	DREB	DIR	-0.464108	0.464108
Ii072-DREB-A6	DREB	DIR	-0.463209	0.463209
Ii036-AP2	AP2	PLR	-0.463085	0.463085
Ii023-DREB-A4	DREB	PLR	-0.462384	0.462384
Ii060-ERF-B1	ERF	CCR	-0.461985	0.461985
Ii105-DREB-A5	DREB	DIR	-0.461984	0.461984
Ii008-ERF-B3	ERF	CAD	-0.461966	0.461966
Ii071-DREB-A6	DREB	CAD	-0.461236	0.461236
Ii079-AP2	AP2	C4H	0.461153	0.461153
Ii023-DREB-A4	DREB	CAD	-0.459833	0.459833
Ii056-DREB-A2	DREB	DIR	-0.459813	0.459813
Ii100-DREB-A2	DREB	C3H	0.456979	0.456979
Ii096-ERF-B3	ERF	PAL	-0.456816	0.456816
Ii068-DREB-A4	DREB	CCR	-0.45535	0.45535
Ii015-ERF-B3	ERF	C3H	-0.454605	0.454605
Ii020-ERF-B3	ERF	4CL	-0.454107	0.454107
Ii071-DREB-A6	DREB	CCR	-0.453596	0.453596
Ii068-DREB-A4	DREB	CAD	-0.453546	0.453546
Ii008-ERF-B3	ERF	PAL	-0.452753	0.452753
Ii062-AP2	AP2	4CL	0.452118	0.452118
Ii096-ERF-B3	ERF	4CL	-0.452055	0.452055
Ii008-ERF-B3	ERF	C3H	-0.451235	0.451235
Ii090-DREB-A5	DREB	DIR	-0.451076	0.451076
Ii015-ERF-B3	ERF	4CL	-0.45082	0.45082
Ii046-DREB-A4	DREB	DIR	-0.450459	0.450459
Ii094-ERF-B3	ERF	CAD	-0.449427	0.449427
Ii105-DREB-A5	DREB	4CL	-0.44925	0.44925
Ii020-ERF-B3	ERF	CAD	-0.448452	0.448452
Ii109-DREB-A6	DREB	CCR	-0.448045	0.448045
Ii103-ERF-B5	ERF	PLR	-0.448014	0.448014
Ii075-ERF-B2	ERF	PAL	0.447842	0.447842
Ii040-DREB-A5	DREB	PAL	-0.447101	0.447101
Ii103-ERF-B5	ERF	DIR	0.446968	0.446968
Ii055-DREB-A2	DREB	C4H	0.445757	0.445757
Ii104-DREB-A6	DREB	PLR	-0.444691	0.444691
Ii067-ERF-B1	ERF	CCR	-0.444332	0.444332
Ii077-AP2	AP2	PAL	-0.44285	0.44285
Ii082-ERF-B5	ERF	DIR	-0.442764	0.442764
Ii079-AP2	AP2	PAL	0.442681	0.442681
Ii016-AP2	AP2	DIR	-0.441935	0.441935
Ii105-DREB-A5	DREB	PAL	-0.441248	0.441248
Ii045-ERF-B6	ERF	PAL	-0.441013	0.441013
Ii068-DREB-A4	DREB	PLR	-0.440856	0.440856
Ii053-RAV	RAV	C4H	0.440126	0.440126
Ii059-DREB-A5	DREB	CAD	-0.43974	0.43974
Ii067-ERF-B1	ERF	PAL	-0.439739	0.439739
Ii092-ERF-B1	ERF	CCR	-0.438607	0.438607
Ii103-ERF-B5	ERF	C3H	0.437719	0.437719
Ii008-ERF-B3	ERF	CCR	-0.437008	0.437008
Ii090-DREB-A5	DREB	CAD	-0.436532	0.436532
Ii092-ERF-B1	ERF	PAL	-0.436521	0.436521
Ii055-DREB-A2	DREB	PLR	0.434917	0.434917
Ii067-ERF-B1	ERF	DIR	-0.434766	0.434766
Ii002-ERF-B6	ERF	PAL	-0.433945	0.433945
Ii094-ERF-B3	ERF	CCR	-0.429748	0.429748
Ii075-ERF-B2	ERF	C3H	0.428421	0.428421
Ii037-AP2	AP2	4CL	0.426899	0.426899
Ii022-ERF-B6	ERF	DIR	-0.425944	0.425944
Ii015-ERF-B3	ERF	C4H	-0.424839	0.424839
Ii083-AP2	AP2	CAD	0.424764	0.424764
Ii049-Soloist	Soloist	DIR	0.424644	0.424644
Ii104-DREB-A6	DREB	PAL	-0.424251	0.424251
Ii088-DREB-A5	DREB	C4H	-0.424189	0.424189
Ii041-AP2	AP2	C3H	0.423881	0.423881
Ii057-DREB-A6	DREB	CAD	0.423235	0.423235
Ii088-DREB-A5	DREB	C3H	-0.422146	0.422146
Ii076-AP2	AP2	PLR	-0.421094	0.421094
Ii039-AP2	AP2	C3H	0.420948	0.420948
Ii024-ERF-B3	ERF	CCR	-0.420064	0.420064
Ii006-ERF-B4	ERF	PLR	0.419929	0.419929
Ii061-AP2	AP2	PAL	0.419004	0.419004
Ii050-Soloist	Soloist	CAD	-0.418773	0.418773
Ii049-Soloist	Soloist	CAD	0.418547	0.418547
Ii020-ERF-B3	ERF	PAL	-0.417914	0.417914
Ii015-ERF-B3	ERF	PLR	-0.414802	0.414802
Ii076-AP2	AP2	CCR	0.414707	0.414707
Ii026-DREB-A4	DREB	C3H	-0.41443	0.41443
Ii084-ERF-B3	ERF	PLR	0.414273	0.414273
Ii093-ERF-B3	ERF	PLR	0.414249	0.414249
Ii067-ERF-B1	ERF	C4H	-0.414167	0.414167
Ii040-DREB-A5	DREB	4CL	-0.412472	0.412472
Ii109-DREB-A6	DREB	CAD	-0.412258	0.412258
Ii061-AP2	AP2	C3H	0.410865	0.410865
Ii032-DREB-A1	DREB	CAD	-0.409732	0.409732
Ii023-DREB-A4	DREB	CCR	-0.409237	0.409237
Ii059-DREB-A5	DREB	CCR	-0.408615	0.408615
Ii039-AP2	AP2	C4H	0.407641	0.407641
Ii052-RAV	RAV	CAD	-0.406597	0.406597
Ii021-ERF-B1	ERF	DIR	-0.4057	0.4057
Ii054-ERF-B2	ERF	PAL	-0.403881	0.403881
Ii032-DREB-A1	DREB	DIR	-0.40366	0.40366
Ii058-DREB-A5	DREB	CAD	-0.401788	0.401788
Ii027-AP2	AP2	4CL	0.400455	0.400455
Ii052-RAV	RAV	4CL	0.397816	0.397816
Ii090-DREB-A5	DREB	CCR	-0.396927	0.396927
Ii103-ERF-B5	ERF	CAD	0.39674	0.39674
Ii030-DREB-A5	DREB	PAL	-0.395268	0.395268
Ii044-ERF-B3	ERF	PAL	-0.394697	0.394697
Ii091-DREB-A5	DREB	PAL	-0.393408	0.393408
Ii056-DREB-A2	DREB	CAD	-0.392907	0.392907
Ii094-ERF-B3	ERF	PLR	-0.392637	0.392637
Ii019-ERF-B5	ERF	PLR	-0.392442	0.392442
Ii104-DREB-A6	DREB	DIR	-0.391969	0.391969
Ii041-AP2	AP2	C4H	0.391515	0.391515
Ii050-Soloist	Soloist	CCR	-0.389577	0.389577
Ii032-DREB-A1	DREB	CCR	-0.388065	0.388065
Ii080-AP2	AP2	PLR	-0.387727	0.387727
Ii060-ERF-B1	ERF	DIR	-0.386653	0.386653
Ii067-ERF-B1	ERF	4CL	-0.386125	0.386125
Ii021-ERF-B1	ERF	PLR	-0.385108	0.385108
Ii002-ERF-B6	ERF	DIR	-0.383653	0.383653
Ii095-DREB-A5	DREB	C3H	-0.382365	0.382365
Ii103-ERF-B5	ERF	CCR	0.382305	0.382305
Ii077-AP2	AP2	C4H	-0.382138	0.382138
Ii092-ERF-B1	ERF	C4H	-0.382097	0.382097
Ii037-AP2	AP2	CCR	0.381874	0.381874
Ii086-DREB-A2	DREB	CCR	0.381725	0.381725
Ii016-AP2	AP2	CCR	-0.380515	0.380515
Ii025-ERF-B2	ERF	CCR	-0.379818	0.379818
Ii024-ERF-B3	ERF	CAD	-0.379759	0.379759
Ii030-DREB-A5	DREB	DIR	-0.379246	0.379246
Ii049-Soloist	Soloist	CCR	0.377517	0.377517
Ii105-DREB-A5	DREB	PLR	-0.375843	0.375843
Ii067-ERF-B1	ERF	CAD	-0.375293	0.375293
Ii022-ERF-B6	ERF	CCR	-0.375104	0.375104
Ii037-AP2	AP2	CAD	0.373586	0.373586
Ii095-DREB-A5	DREB	DIR	-0.373551	0.373551
Ii025-ERF-B2	ERF	DIR	-0.372887	0.372887
Ii025-ERF-B2	ERF	C3H	-0.372673	0.372673
Ii097-ERF-B4	ERF	PAL	-0.36986	0.36986
Ii002-ERF-B6	ERF	CAD	-0.369165	0.369165
Ii082-ERF-B5	ERF	CAD	-0.366595	0.366595
Ii072-DREB-A6	DREB	PAL	-0.366201	0.366201
Ii083-AP2	AP2	CCR	0.365812	0.365812
Ii081-ERF-B4	ERF	PLR	0.365365	0.365365
Ii044-ERF-B3	ERF	4CL	-0.364914	0.364914
Ii026-DREB-A4	DREB	C4H	-0.364197	0.364197
Ii092-ERF-B1	ERF	C3H	-0.362949	0.362949
Ii052-RAV	RAV	DIR	-0.362167	0.362167
Ii054-ERF-B2	ERF	CAD	-0.361304	0.361304
Ii060-ERF-B1	ERF	PLR	-0.361062	0.361062
Ii002-ERF-B6	ERF	CCR	-0.359981	0.359981
Ii048-DREB-A5	DREB	DIR	-0.359936	0.359936
Ii043-ERF-B2	ERF	PAL	-0.35471	0.35471
Ii104-DREB-A6	DREB	CCR	-0.354025	0.354025
Ii099-ERF-B3	ERF	PLR	-0.351741	0.351741
Ii092-ERF-B1	ERF	PLR	0.351393	0.351393
Ii021-ERF-B1	ERF	CAD	-0.350971	0.350971
Ii054-ERF-B2	ERF	CCR	-0.349809	0.349809
Ii065-AP2	AP2	C3H	0.349725	0.349725
Ii061-AP2	AP2	C4H	0.349533	0.349533
Ii018-ERF-B4	ERF	CAD	0.347766	0.347766
Ii076-AP2	AP2	CAD	0.34593	0.34593
Ii058-DREB-A5	DREB	CCR	-0.34431	0.34431
Ii102-ERF-B5	ERF	C4H	0.343978	0.343978
Ii072-DREB-A6	DREB	4CL	-0.343804	0.343804
Ii054-ERF-B2	ERF	DIR	-0.343369	0.343369
Ii018-ERF-B4	ERF	CCR	0.342158	0.342158
Ii041-AP2	AP2	4CL	0.341853	0.341853
Ii055-DREB-A2	DREB	CCR	0.341213	0.341213
Ii104-DREB-A6	DREB	CAD	-0.338836	0.338836
Ii083-AP2	AP2	DIR	0.33783	0.33783
Ii072-DREB-A6	DREB	CAD	-0.337812	0.337812
Ii022-ERF-B6	ERF	C3H	-0.337759	0.337759
Ii086-DREB-A2	DREB	CAD	0.337496	0.337496
Ii082-ERF-B5	ERF	CCR	-0.336837	0.336837
Ii008-ERF-B3	ERF	DIR	-0.336655	0.336655
Ii097-ERF-B4	ERF	DIR	-0.335819	0.335819
Ii025-ERF-B2	ERF	CAD	-0.335812	0.335812
Ii027-AP2	AP2	PAL	0.334888	0.334888
Ii072-DREB-A6	DREB	CCR	-0.334737	0.334737
Ii033-ERF-B1	ERF	C3H	-0.332538	0.332538
Ii071-DREB-A6	DREB	PLR	-0.331937	0.331937
Ii008-ERF-B3	ERF	4CL	-0.331594	0.331594
Ii055-DREB-A2	DREB	4CL	0.331031	0.331031
Ii037-AP2	AP2	C4H	0.330688	0.330688
Ii064-AP2	AP2	C3H	-0.330049	0.330049
Ii072-DREB-A6	DREB	C3H	-0.328672	0.328672
Ii053-RAV	RAV	C3H	0.328477	0.328477
Ii057-DREB-A6	DREB	CCR	0.328309	0.328309
Ii033-ERF-B1	ERF	PAL	-0.326745	0.326745
Ii015-ERF-B3	ERF	DIR	-0.326615	0.326615
Ii026-DREB-A4	DREB	4CL	-0.324776	0.324776
Ii044-ERF-B3	ERF	PLR	0.324712	0.324712
Ii066-DREB-A4	DREB	CAD	0.322245	0.322245
Ii037-AP2	AP2	C3H	0.320667	0.320667
Ii013-ERF-B5	ERF	C3H	0.32027	0.32027
Ii022-ERF-B6	ERF	CAD	-0.319796	0.319796
Ii096-ERF-B3	ERF	PLR	-0.318463	0.318463
Ii095-DREB-A5	DREB	C4H	-0.316591	0.316591
Ii093-ERF-B3	ERF	CAD	-0.315913	0.315913
Ii015-ERF-B3	ERF	PAL	-0.315339	0.315339
Ii031-ERF-B3	ERF	PLR	-0.315125	0.315125
Ii021-ERF-B1	ERF	CCR	-0.314575	0.314575
Ii006-ERF-B4	ERF	C4H	0.313294	0.313294
Ii045-ERF-B6	ERF	DIR	-0.312141	0.312141
Ii091-DREB-A5	DREB	DIR	-0.310257	0.310257
Ii018-ERF-B4	ERF	C3H	0.309717	0.309717
Ii039-AP2	AP2	4CL	0.308751	0.308751
Ii009-DREB-A6	DREB	C3H	-0.307402	0.307402
Ii030-DREB-A5	DREB	4CL	-0.306128	0.306128
Ii079-AP2	AP2	4CL	0.305606	0.305606
Ii077-AP2	AP2	DIR	-0.303792	0.303792
Ii097-ERF-B4	ERF	CCR	-0.302973	0.302973
Ii055-DREB-A2	DREB	CAD	0.302219	0.302219
Ii018-ERF-B4	ERF	DIR	0.301561	0.301561
Ii057-DREB-A6	DREB	DIR	0.300676	0.300676
Ii009-DREB-A6	DREB	C4H	-0.300573	0.300573
Ii057-DREB-A6	DREB	PLR	0.298969	0.298969
Ii072-DREB-A6	DREB	C4H	-0.298536	0.298536
Ii066-DREB-A4	DREB	CCR	0.296552	0.296552
Ii101-DREB-A4	DREB	C3H	0.293625	0.293625
Ii085-ERF-B6	ERF	4CL	-0.2931	0.2931
Ii009-DREB-A6	DREB	4CL	-0.292816	0.292816
Ii077-AP2	AP2	C3H	-0.29272	0.29272
Ii045-ERF-B6	ERF	C4H	-0.291206	0.291206
Ii043-ERF-B2	ERF	C4H	-0.290029	0.290029
Ii045-ERF-B6	ERF	PLR	0.289954	0.289954
Ii001-DREB-A5	DREB	DIR	-0.289007	0.289007
Ii048-DREB-A5	DREB	CAD	-0.288333	0.288333
Ii084-ERF-B3	ERF	C3H	0.288032	0.288032
Ii048-DREB-A5	DREB	CCR	-0.288	0.288
Ii065-AP2	AP2	PAL	0.287984	0.287984
Ii086-DREB-A2	DREB	C3H	0.287801	0.287801
Ii047-ERF-B1	ERF	DIR	0.286735	0.286735
Ii027-AP2	AP2	C4H	0.285444	0.285444
Ii073-DREB-A5	DREB	4CL	0.283608	0.283608
Ii102-ERF-B5	ERF	PAL	0.283296	0.283296
Ii044-ERF-B3	ERF	DIR	-0.282362	0.282362
Ii020-ERF-B3	ERF	PLR	-0.28233	0.28233
Ii074-DREB-A5	DREB	C3H	-0.281909	0.281909
Ii092-ERF-B1	ERF	4CL	-0.279911	0.279911
Ii026-DREB-A4	DREB	DIR	-0.279316	0.279316
Ii058-DREB-A5	DREB	C4H	-0.27912	0.27912
Ii013-ERF-B5	ERF	C4H	0.276542	0.276542
Ii076-AP2	AP2	DIR	0.275533	0.275533
Ii017-AP2	AP2	PLR	-0.27515	0.27515
Ii015-ERF-B3	ERF	CCR	-0.274172	0.274172
Ii082-ERF-B5	ERF	PLR	-0.274065	0.274065
Ii088-DREB-A5	DREB	PAL	-0.273463	0.273463
Ii001-DREB-A5	DREB	PAL	-0.272979	0.272979
Ii006-ERF-B4	ERF	PAL	0.272391	0.272391
Ii091-DREB-A5	DREB	CAD	-0.271116	0.271116
Ii074-DREB-A5	DREB	PAL	-0.2702	0.2702
Ii047-ERF-B1	ERF	4CL	0.269543	0.269543
Ii055-DREB-A2	DREB	PAL	0.268166	0.268166
Ii058-DREB-A5	DREB	PAL	-0.268037	0.268037
Ii058-DREB-A5	DREB	C3H	-0.267085	0.267085
Ii044-ERF-B3	ERF	C4H	-0.266571	0.266571
Ii046-DREB-A4	DREB	C3H	-0.266449	0.266449
Ii055-DREB-A2	DREB	DIR	0.265414	0.265414
Ii076-AP2	AP2	4CL	-0.264673	0.264673
Ii053-RAV	RAV	PAL	0.261997	0.261997
Ii031-ERF-B3	ERF	4CL	-0.261808	0.261808
Ii100-DREB-A2	DREB	CAD	0.261115	0.261115
Ii044-ERF-B3	ERF	CAD	-0.260622	0.260622
Ii026-DREB-A4	DREB	CCR	-0.258905	0.258905
Ii097-ERF-B4	ERF	CAD	-0.258693	0.258693
Ii058-DREB-A5	DREB	DIR	-0.256439	0.256439
Ii084-ERF-B3	ERF	C4H	0.255363	0.255363
Ii036-AP2	AP2	C3H	-0.252929	0.252929
Ii093-ERF-B3	ERF	CCR	-0.251374	0.251374
Ii058-DREB-A5	DREB	PLR	0.251367	0.251367
Ii098-DREB-A2	DREB	PLR	-0.250833	0.250833
Ii064-AP2	AP2	PAL	-0.250594	0.250594
Ii066-DREB-A4	DREB	DIR	0.250592	0.250592
Ii025-ERF-B2	ERF	C4H	-0.250054	0.250054
Ii015-ERF-B3	ERF	CAD	-0.249866	0.249866
Ii086-DREB-A2	DREB	DIR	0.246233	0.246233
Ii102-ERF-B5	ERF	C3H	0.245863	0.245863
Ii091-DREB-A5	DREB	CCR	-0.244934	0.244934
Ii100-DREB-A2	DREB	DIR	0.242508	0.242508
Ii084-ERF-B3	ERF	4CL	0.241703	0.241703
Ii095-DREB-A5	DREB	PAL	-0.238316	0.238316
Ii046-DREB-A4	DREB	PAL	-0.237455	0.237455
Ii001-DREB-A5	DREB	CCR	-0.237012	0.237012
Ii085-ERF-B6	ERF	CCR	0.235302	0.235302
Ii026-DREB-A4	DREB	CAD	-0.235179	0.235179
Ii066-DREB-A4	DREB	PAL	0.234648	0.234648
Ii093-ERF-B3	ERF	DIR	-0.234181	0.234181
Ii006-ERF-B4	ERF	C3H	0.234034	0.234034
Ii047-ERF-B1	ERF	PAL	0.233933	0.233933
Ii010-ERF-B5	ERF	4CL	0.232994	0.232994
Ii077-AP2	AP2	CAD	-0.231267	0.231267
Ii097-ERF-B4	ERF	4CL	-0.23024	0.23024
Ii010-ERF-B5	ERF	PLR	-0.227953	0.227953
Ii088-DREB-A5	DREB	DIR	-0.227093	0.227093
Ii085-ERF-B6	ERF	PLR	-0.226359	0.226359
Ii035-ERF-B6	ERF	CAD	0.225119	0.225119
Ii035-ERF-B6	ERF	CCR	0.224075	0.224075
Ii101-DREB-A4	DREB	CCR	0.22339	0.22339
Ii109-DREB-A6	DREB	PLR	-0.22339	0.22339
Ii107-ERF-B1	ERF	4CL	-0.22311	0.22311
Ii018-ERF-B4	ERF	PLR	0.222414	0.222414
Ii041-AP2	AP2	CCR	0.22138	0.22138
Ii081-ERF-B4	ERF	C3H	0.219481	0.219481
Ii018-ERF-B4	ERF	C4H	0.219462	0.219462
Ii022-ERF-B6	ERF	C4H	-0.219268	0.219268
Ii025-ERF-B2	ERF	PLR	-0.218239	0.218239
Ii043-ERF-B2	ERF	C3H	-0.216877	0.216877
Ii101-DREB-A4	DREB	DIR	0.216159	0.216159
Ii045-ERF-B6	ERF	CAD	-0.215907	0.215907
Ii033-ERF-B1	ERF	C4H	-0.215557	0.215557
Ii100-DREB-A2	DREB	CCR	0.213193	0.213193
Ii011-ERF-B1	ERF	DIR	-0.211801	0.211801
Ii050-Soloist	Soloist	PLR	0.211362	0.211362
Ii048-DREB-A5	DREB	PAL	-0.211018	0.211018
Ii045-ERF-B6	ERF	C3H	-0.210939	0.210939
Ii026-DREB-A4	DREB	PAL	-0.210173	0.210173
Ii056-DREB-A2	DREB	C3H	-0.208946	0.208946
Ii101-DREB-A4	DREB	C4H	0.208321	0.208321
Ii097-ERF-B4	ERF	C3H	-0.207277	0.207277
Ii041-AP2	AP2	PAL	0.206358	0.206358
Ii043-ERF-B2	ERF	DIR	-0.201475	0.201475
Ii010-ERF-B5	ERF	CCR	-0.200556	0.200556
Ii046-DREB-A4	DREB	C4H	-0.19887	0.19887
Ii101-DREB-A4	DREB	PLR	0.198841	0.198841
Ii007-DREB-A4	DREB	PLR	-0.198547	0.198547
Ii056-DREB-A2	DREB	PAL	-0.197123	0.197123
Ii059-DREB-A5	DREB	PLR	0.196059	0.196059
Ii075-ERF-B2	ERF	CAD	0.195926	0.195926
Ii008-ERF-B3	ERF	PLR	0.194526	0.194526
Ii034-DREB-A4	DREB	PLR	0.193681	0.193681
Ii010-ERF-B5	ERF	CAD	-0.192589	0.192589
Ii085-ERF-B6	ERF	CAD	0.192025	0.192025
Ii017-AP2	AP2	4CL	0.190352	0.190352
Ii097-ERF-B4	ERF	C4H	-0.186381	0.186381
Ii041-AP2	AP2	CAD	0.185748	0.185748
Ii022-ERF-B6	ERF	PAL	-0.18573	0.18573
Ii011-ERF-B1	ERF	PAL	-0.185166	0.185166
Ii067-ERF-B1	ERF	PLR	0.184408	0.184408
Ii036-AP2	AP2	C4H	-0.183253	0.183253
Ii088-DREB-A5	DREB	CCR	-0.182695	0.182695
Ii076-AP2	AP2	C3H	0.182551	0.182551
Ii017-AP2	AP2	PAL	0.180485	0.180485
Ii088-DREB-A5	DREB	CAD	-0.179678	0.179678
Ii101-DREB-A4	DREB	4CL	0.179159	0.179159
Ii044-ERF-B3	ERF	C3H	-0.178569	0.178569
Ii001-DREB-A5	DREB	CAD	-0.178193	0.178193
Ii041-AP2	AP2	DIR	0.1769	0.1769
Ii036-AP2	AP2	DIR	-0.175441	0.175441
Ii044-ERF-B3	ERF	CCR	-0.174771	0.174771
Ii072-DREB-A6	DREB	PLR	0.174668	0.174668
Ii064-AP2	AP2	C4H	-0.173439	0.173439
Ii011-ERF-B1	ERF	CAD	-0.173042	0.173042
Ii013-ERF-B5	ERF	CCR	0.170223	0.170223
Ii012-DREB-A5	DREB	C3H	0.169966	0.169966
Ii035-ERF-B6	ERF	DIR	0.169083	0.169083
Ii095-DREB-A5	DREB	PLR	0.167363	0.167363
Ii087-DREB-A4	DREB	PLR	0.164745	0.164745
Ii107-ERF-B1	ERF	CCR	0.164174	0.164174
Ii073-DREB-A5	DREB	PAL	0.164002	0.164002
Ii079-AP2	AP2	PLR	-0.16317	0.16317
Ii081-ERF-B4	ERF	CCR	0.161863	0.161863
Ii045-ERF-B6	ERF	CCR	-0.161008	0.161008
Ii047-ERF-B1	ERF	C3H	0.160262	0.160262
Ii086-DREB-A2	DREB	4CL	-0.159957	0.159957
Ii077-AP2	AP2	CCR	-0.159613	0.159613
Ii031-ERF-B3	ERF	C3H	-0.156448	0.156448
Ii036-AP2	AP2	CCR	-0.156283	0.156283
Ii016-AP2	AP2	PLR	0.155889	0.155889
Ii035-ERF-B6	ERF	4CL	-0.153389	0.153389
Ii093-ERF-B3	ERF	PAL	-0.153231	0.153231
Ii086-DREB-A2	DREB	C4H	0.153182	0.153182
Ii031-ERF-B3	ERF	C4H	-0.151163	0.151163
Ii047-ERF-B1	ERF	C4H	0.149223	0.149223
Ii013-ERF-B5	ERF	CAD	0.149176	0.149176
Ii001-DREB-A5	DREB	4CL	-0.144227	0.144227
Ii052-RAV	RAV	C3H	-0.144078	0.144078
Ii047-ERF-B1	ERF	CCR	0.143551	0.143551
Ii101-DREB-A4	DREB	CAD	0.140955	0.140955
Ii010-ERF-B5	ERF	PAL	0.13946	0.13946
Ii047-ERF-B1	ERF	CAD	0.137638	0.137638
Ii081-ERF-B4	ERF	C4H	0.136562	0.136562
Ii101-DREB-A4	DREB	PAL	0.135592	0.135592
Ii087-DREB-A4	DREB	PAL	-0.135031	0.135031
Ii013-ERF-B5	ERF	4CL	0.134936	0.134936
Ii022-ERF-B6	ERF	4CL	-0.133733	0.133733
Ii027-AP2	AP2	C3H	0.129147	0.129147
Ii006-ERF-B4	ERF	DIR	0.127877	0.127877
Ii036-AP2	AP2	CAD	-0.127466	0.127466
Ii107-ERF-B1	ERF	PAL	-0.127305	0.127305
Ii107-ERF-B1	ERF	PLR	0.126969	0.126969
Ii010-ERF-B5	ERF	DIR	-0.126858	0.126858
Ii084-ERF-B3	ERF	PAL	0.125364	0.125364
Ii074-DREB-A5	DREB	4CL	0.124757	0.124757
Ii025-ERF-B2	ERF	PAL	-0.124721	0.124721
Ii036-AP2	AP2	4CL	-0.12465	0.12465
Ii084-ERF-B3	ERF	CCR	0.124375	0.124375
Ii001-DREB-A5	DREB	C3H	-0.123427	0.123427
Ii010-ERF-B5	ERF	C3H	-0.12212	0.12212
Ii047-ERF-B1	ERF	PLR	-0.122096	0.122096
Ii074-DREB-A5	DREB	C4H	-0.121613	0.121613
Ii061-AP2	AP2	4CL	0.121073	0.121073
Ii035-ERF-B6	ERF	PAL	0.119164	0.119164
Ii056-DREB-A2	DREB	4CL	0.117288	0.117288
Ii011-ERF-B1	ERF	CCR	-0.114437	0.114437
Ii030-DREB-A5	DREB	PLR	-0.112752	0.112752
Ii075-ERF-B2	ERF	DIR	0.11131	0.11131
Ii073-DREB-A5	DREB	CAD	-0.109153	0.109153
Ii107-ERF-B1	ERF	C3H	0.107961	0.107961
Ii017-AP2	AP2	CCR	-0.104605	0.104605
Ii087-DREB-A4	DREB	4CL	-0.104093	0.104093
Ii012-DREB-A5	DREB	C4H	0.103947	0.103947
Ii031-ERF-B3	ERF	PAL	-0.100435	0.100435
Ii081-ERF-B4	ERF	CAD	0.100285	0.100285
Ii086-DREB-A2	DREB	PLR	0.0991514	0.0991514
Ii017-AP2	AP2	DIR	-0.0986664	0.0986664
Ii066-DREB-A4	DREB	C3H	0.0982512	0.0982512
Ii107-ERF-B1	ERF	CAD	0.098095	0.098095
Ii009-DREB-A6	DREB	PAL	-0.0969562	0.0969562
Ii066-DREB-A4	DREB	C4H	0.094742	0.094742
Ii058-DREB-A5	DREB	4CL	-0.0932493	0.0932493
Ii093-ERF-B3	ERF	C4H	-0.0929668	0.0929668
Ii043-ERF-B2	ERF	PLR	-0.0920443	0.0920443
Ii093-ERF-B3	ERF	C3H	-0.0916366	0.0916366
Ii075-ERF-B2	ERF	CCR	0.0905629	0.0905629
Ii012-DREB-A5	DREB	PAL	-0.0894796	0.0894796
Ii027-AP2	AP2	CAD	0.0891146	0.0891146
Ii073-DREB-A5	DREB	C4H	0.0877497	0.0877497
Ii009-DREB-A6	DREB	DIR	-0.0855787	0.0855787
Ii001-DREB-A5	DREB	C4H	-0.0841924	0.0841924
Ii025-ERF-B2	ERF	4CL	-0.0838499	0.0838499
Ii009-DREB-A6	DREB	CAD	-0.0820974	0.0820974
Ii009-DREB-A6	DREB	CCR	-0.0817031	0.0817031
Ii087-DREB-A4	DREB	CAD	-0.0806942	0.0806942
Ii085-ERF-B6	ERF	DIR	0.0792914	0.0792914
Ii087-DREB-A4	DREB	C4H	-0.0791433	0.0791433
Ii085-ERF-B6	ERF	PAL	-0.0757552	0.0757552
Ii049-Soloist	Soloist	PLR	-0.0750804	0.0750804
Ii102-ERF-B5	ERF	DIR	0.0740558	0.0740558
Ii084-ERF-B3	ERF	DIR	0.073991	0.073991
Ii031-ERF-B3	ERF	CAD	0.0732005	0.0732005
Ii013-ERF-B5	ERF	DIR	0.0722816	0.0722816
Ii018-ERF-B4	ERF	PAL	0.0722588	0.0722588
Ii043-ERF-B2	ERF	CAD	-0.0711666	0.0711666
Ii011-ERF-B1	ERF	4CL	-0.0708282	0.0708282
Ii040-DREB-A5	DREB	PLR	-0.069413	0.069413
Ii085-ERF-B6	ERF	C3H	0.0689779	0.0689779
Ii064-AP2	AP2	4CL	0.0664425	0.0664425
Ii073-DREB-A5	DREB	CCR	-0.0664141	0.0664141
Ii084-ERF-B3	ERF	CAD	0.0663269	0.0663269
Ii017-AP2	AP2	C3H	-0.0656419	0.0656419
Ii100-DREB-A2	DREB	PLR	0.0649746	0.0649746
Ii012-DREB-A5	DREB	CCR	0.0631538	0.0631538
Ii053-RAV	RAV	CAD	0.0615976	0.0615976
Ii017-AP2	AP2	C4H	0.0602578	0.0602578
Ii056-DREB-A2	DREB	C4H	-0.0548855	0.0548855
Ii024-ERF-B3	ERF	PLR	0.0533556	0.0533556
Ii048-DREB-A5	DREB	4CL	0.0529109	0.0529109
Ii073-DREB-A5	DREB	C3H	0.050073	0.050073
Ii027-AP2	AP2	PLR	-0.0496883	0.0496883
Ii093-ERF-B3	ERF	4CL	0.0487951	0.0487951
Ii013-ERF-B5	ERF	PAL	0.0476441	0.0476441
Ii102-ERF-B5	ERF	CCR	-0.0475955	0.0475955
Ii017-AP2	AP2	CAD	-0.0474841	0.0474841
Ii043-ERF-B2	ERF	CCR	-0.0465091	0.0465091
Ii081-ERF-B4	ERF	DIR	0.0452337	0.0452337
Ii006-ERF-B4	ERF	CAD	0.0438757	0.0438757
Ii052-RAV	RAV	C4H	0.0437846	0.0437846
Ii046-DREB-A4	DREB	4CL	0.0402203	0.0402203
Ii065-AP2	AP2	CCR	-0.0396291	0.0396291
Ii076-AP2	AP2	C4H	0.0369271	0.0369271
Ii012-DREB-A5	DREB	DIR	-0.0364691	0.0364691
Ii065-AP2	AP2	DIR	-0.0361314	0.0361314
Ii081-ERF-B4	ERF	PAL	-0.0350247	0.0350247
Ii035-ERF-B6	ERF	C4H	-0.0344486	0.0344486
Ii036-AP2	AP2	PAL	-0.0343091	0.0343091
Ii052-RAV	RAV	PAL	0.0295314	0.0295314
Ii085-ERF-B6	ERF	C4H	-0.0285032	0.0285032
Ii076-AP2	AP2	PAL	0.0282733	0.0282733
Ii011-ERF-B1	ERF	C4H	-0.0269105	0.0269105
Ii053-RAV	RAV	DIR	0.0262761	0.0262761
Ii066-DREB-A4	DREB	4CL	-0.0246666	0.0246666
Ii081-ERF-B4	ERF	4CL	-0.0244351	0.0244351
Ii087-DREB-A4	DREB	C3H	0.0242666	0.0242666
Ii048-DREB-A5	DREB	C3H	-0.0238543	0.0238543
Ii062-AP2	AP2	PLR	-0.0237008	0.0237008
Ii073-DREB-A5	DREB	PLR	-0.023082	0.023082
Ii048-DREB-A5	DREB	C4H	0.0204411	0.0204411
Ii087-DREB-A4	DREB	CCR	0.0195763	0.0195763
Ii095-DREB-A5	DREB	4CL	-0.0185088	0.0185088
Ii010-ERF-B5	ERF	C4H	-0.0166936	0.0166936
Ii107-ERF-B1	ERF	DIR	0.0162743	0.0162743
Ii033-ERF-B1	ERF	4CL	0.0160179	0.0160179
Ii053-RAV	RAV	CCR	-0.0134262	0.0134262
Ii012-DREB-A5	DREB	4CL	-0.0131787	0.0131787
Ii031-ERF-B3	ERF	CCR	0.0131434	0.0131434
Ii077-AP2	AP2	PLR	-0.0107741	0.0107741
Ii035-ERF-B6	ERF	C3H	-0.00979688	0.00979688
Ii073-DREB-A5	DREB	DIR	-0.00825542	0.00825542
Ii012-DREB-A5	DREB	CAD	0.00727868	0.00727868
Ii011-ERF-B1	ERF	C3H	0.00692503	0.00692503
Ii065-AP2	AP2	CAD	0.00648414	0.00648414
Ii027-AP2	AP2	CCR	-0.00455837	0.00455837
Ii102-ERF-B5	ERF	CAD	-0.00425008	0.00425008
Ii087-DREB-A4	DREB	DIR	0.00424341	0.00424341
Ii022-ERF-B6	ERF	PLR	-0.00418635	0.00418635
Ii018-ERF-B4	ERF	4CL	-0.00408751	0.00408751
Ii031-ERF-B3	ERF	DIR	-0.00397441	0.00397441
Ii107-ERF-B1	ERF	C4H	0.00215709	0.00215709
Ii006-ERF-B4	ERF	CCR	-0.00182474	0.00182474
Ii086-DREB-A2	DREB	PAL	-0.0013569	0.0013569
Ii027-AP2	AP2	DIR	-0.000207225	0.000207225

## Sheet: TF_Compound
Table S10 Analysis of correlation coefficient (TFs_compounds)
Transcriptor	Family	Compound	Correlation coefficient	Absolute value of correlation coefficient
Ii097-ERF-B4	ERF	Coniferin	0.881549	0.881549
Ii056-DREB-A2	DREB	Coniferin	0.863894	0.863894
Ii052-RAV	RAV	Pinoresinol	0.857546	0.857546
Ii064-AP2	AP2	Coniferin	0.856001	0.856001
Ii052-RAV	RAV	Secoisolariciresinol	0.85275	0.85275
Ii067-ERF-B1	ERF	Coniferin	0.832722	0.832722
Ii001-DREB-A5	DREB	Coniferin	0.823764	0.823764
Ii100-DREB-A2	DREB	Secoisolariciresinol	0.821164	0.821164
Ii050-Soloist	Soloist	Pinoresinol	-0.79857	0.79857
Ii102-ERF-B5	ERF	Lariciresinol	0.798521	0.798521
Ii077-AP2	AP2	Lariciresinol	-0.795392	0.795392
Ii059-DREB-A5	DREB	Lariciresinol	-0.791863	0.791863
Ii050-Soloist	Soloist	Lariciresinol	-0.786162	0.786162
Ii074-DREB-A5	DREB	Coniferin	0.781609	0.781609
Ii102-ERF-B5	ERF	Pinoresinol	0.779983	0.779983
Ii049-Soloist	Soloist	Pinoresinol	0.772934	0.772934
Ii049-Soloist	Soloist	Secoisolariciresinol	0.764727	0.764727
Ii100-DREB-A2	DREB	Pinoresinol	0.764191	0.764191
Ii075-ERF-B2	ERF	Lariciresinol	0.761542	0.761542
Ii006-ERF-B4	ERF	Lariciresinol	0.75759	0.75759
Ii052-RAV	RAV	Lariciresinol	0.755337	0.755337
Ii103-ERF-B5	ERF	Coniferin	-0.748298	0.748298
Ii043-ERF-B2	ERF	Lariciresinol	-0.747905	0.747905
Ii016-AP2	AP2	Lariciresinol	-0.747221	0.747221
Ii073-DREB-A5	DREB	Secoisolariciresinol	0.744266	0.744266
Ii010-ERF-B5	ERF	Secoisolariciresinol	0.743844	0.743844
Ii046-DREB-A4	DREB	Secoisolariciresinol	0.742456	0.742456
Ii023-DREB-A4	DREB	Lariciresinol	-0.739075	0.739075
Ii043-ERF-B2	ERF	Pinoresinol	-0.737663	0.737663
Ii059-DREB-A5	DREB	Pinoresinol	-0.729315	0.729315
Ii019-ERF-B5	ERF	Coniferin	-0.726217	0.726217
Ii033-ERF-B1	ERF	Secoisolariciresinol	0.71891	0.71891
Ii037-AP2	AP2	Coniferin	-0.709351	0.709351
Ii082-ERF-B5	ERF	Lariciresinol	-0.704226	0.704226
Ii021-ERF-B1	ERF	Lariciresinol	-0.703912	0.703912
Ii076-AP2	AP2	Lariciresinol	-0.699851	0.699851
Ii049-Soloist	Soloist	Lariciresinol	0.697447	0.697447
Ii045-ERF-B6	ERF	Lariciresinol	-0.695747	0.695747
Ii065-AP2	AP2	Pinoresinol	0.690809	0.690809
Ii007-DREB-A4	DREB	Lariciresinol	-0.689995	0.689995
Ii053-RAV	RAV	Lariciresinol	0.689808	0.689808
Ii075-ERF-B2	ERF	Pinoresinol	0.684099	0.684099
Ii076-AP2	AP2	Pinoresinol	-0.68359	0.68359
Ii006-ERF-B4	ERF	Pinoresinol	0.682634	0.682634
Ii090-DREB-A5	DREB	Lariciresinol	-0.680472	0.680472
Ii085-ERF-B6	ERF	Lariciresinol	-0.669595	0.669595
Ii050-Soloist	Soloist	Secoisolariciresinol	-0.665797	0.665797
Ii065-AP2	AP2	Secoisolariciresinol	0.661254	0.661254
Ii007-DREB-A4	DREB	Pinoresinol	-0.660087	0.660087
Ii100-DREB-A2	DREB	Lariciresinol	0.651842	0.651842
Ii080-AP2	AP2	Lariciresinol	0.65144	0.65144
Ii062-AP2	AP2	Coniferin	-0.647135	0.647135
Ii077-AP2	AP2	Pinoresinol	-0.644337	0.644337
Ii018-ERF-B4	ERF	Secoisolariciresinol	-0.640441	0.640441
Ii085-ERF-B6	ERF	Pinoresinol	-0.636718	0.636718
Ii061-AP2	AP2	Secoisolariciresinol	-0.631591	0.631591
Ii080-AP2	AP2	Pinoresinol	0.628937	0.628937
Ii091-DREB-A5	DREB	Lariciresinol	-0.628561	0.628561
Ii053-RAV	RAV	Pinoresinol	0.615683	0.615683
Ii016-AP2	AP2	Pinoresinol	-0.615627	0.615627
Ii023-DREB-A4	DREB	Pinoresinol	-0.612994	0.612994
Ii034-DREB-A4	DREB	Lariciresinol	0.610871	0.610871
Ii065-AP2	AP2	Lariciresinol	0.610245	0.610245
Ii086-DREB-A2	DREB	Secoisolariciresinol	-0.60931	0.60931
Ii080-AP2	AP2	Coniferin	-0.608908	0.608908
Ii103-ERF-B5	ERF	Secoisolariciresinol	0.605544	0.605544
Ii095-DREB-A5	DREB	Secoisolariciresinol	0.602937	0.602937
Ii094-ERF-B3	ERF	Lariciresinol	-0.600911	0.600911
Ii045-ERF-B6	ERF	Pinoresinol	-0.593828	0.593828
Ii107-ERF-B1	ERF	Lariciresinol	-0.591528	0.591528
Ii049-Soloist	Soloist	Coniferin	-0.586188	0.586188
Ii086-DREB-A2	DREB	Pinoresinol	-0.585881	0.585881
Ii034-DREB-A4	DREB	Pinoresinol	0.584815	0.584815
Ii031-ERF-B3	ERF	Secoisolariciresinol	-0.584345	0.584345
Ii082-ERF-B5	ERF	Pinoresinol	-0.57964	0.57964
Ii057-DREB-A6	DREB	Lariciresinol	0.577979	0.577979
Ii021-ERF-B1	ERF	Pinoresinol	-0.577463	0.577463
Ii103-ERF-B5	ERF	Pinoresinol	0.572477	0.572477
Ii044-ERF-B3	ERF	Lariciresinol	-0.572379	0.572379
Ii090-DREB-A5	DREB	Pinoresinol	-0.56163	0.56163
Ii102-ERF-B5	ERF	Secoisolariciresinol	0.561274	0.561274
Ii073-DREB-A5	DREB	Coniferin	-0.558424	0.558424
Ii083-AP2	AP2	Lariciresinol	0.553759	0.553759
Ii043-ERF-B2	ERF	Secoisolariciresinol	-0.55225	0.55225
Ii091-DREB-A5	DREB	Pinoresinol	-0.545674	0.545674
Ii028-DREB-A1	DREB	Lariciresinol	-0.543024	0.543024
Ii093-ERF-B3	ERF	Secoisolariciresinol	0.542241	0.542241
Ii076-AP2	AP2	Coniferin	-0.534384	0.534384
Ii019-ERF-B5	ERF	Lariciresinol	0.527588	0.527588
Ii074-DREB-A5	DREB	Pinoresinol	0.526896	0.526896
Ii032-DREB-A1	DREB	Lariciresinol	-0.525946	0.525946
Ii098-DREB-A2	DREB	Lariciresinol	-0.525579	0.525579
Ii053-RAV	RAV	Coniferin	0.525416	0.525416
Ii010-ERF-B5	ERF	Pinoresinol	0.521313	0.521313
Ii076-AP2	AP2	Secoisolariciresinol	-0.517703	0.517703
Ii068-DREB-A4	DREB	Lariciresinol	-0.516442	0.516442
Ii086-DREB-A2	DREB	Lariciresinol	-0.514329	0.514329
Ii080-AP2	AP2	Secoisolariciresinol	0.509937	0.509937
Ii050-Soloist	Soloist	Coniferin	0.508874	0.508874
Ii071-DREB-A6	DREB	Lariciresinol	-0.508126	0.508126
Ii064-AP2	AP2	Lariciresinol	0.505162	0.505162
Ii107-ERF-B1	ERF	Pinoresinol	-0.50111	0.50111
Ii103-ERF-B5	ERF	Lariciresinol	0.499342	0.499342
Ii057-DREB-A6	DREB	Pinoresinol	0.498443	0.498443
Ii002-ERF-B6	ERF	Lariciresinol	-0.495895	0.495895
Ii068-DREB-A4	DREB	Pinoresinol	-0.495129	0.495129
Ii074-DREB-A5	DREB	Secoisolariciresinol	0.492944	0.492944
Ii073-DREB-A5	DREB	Pinoresinol	0.490993	0.490993
Ii083-AP2	AP2	Pinoresinol	0.487378	0.487378
Ii094-ERF-B3	ERF	Pinoresinol	-0.485658	0.485658
Ii079-AP2	AP2	Secoisolariciresinol	-0.483909	0.483909
Ii035-ERF-B6	ERF	Coniferin	-0.481875	0.481875
Ii024-ERF-B3	ERF	Coniferin	0.480566	0.480566
Ii059-DREB-A5	DREB	Secoisolariciresinol	-0.479542	0.479542
Ii014-DREB-A1	DREB	Lariciresinol	-0.478992	0.478992
Ii074-DREB-A5	DREB	Lariciresinol	0.476656	0.476656
Ii008-ERF-B3	ERF	Coniferin	0.475095	0.475095
Ii100-DREB-A2	DREB	Coniferin	-0.473522	0.473522
Ii024-ERF-B3	ERF	Pinoresinol	-0.472302	0.472302
Ii088-DREB-A5	DREB	Lariciresinol	-0.46542	0.46542
Ii064-AP2	AP2	Pinoresinol	0.463498	0.463498
Ii072-DREB-A6	DREB	Lariciresinol	-0.462923	0.462923
Ii104-DREB-A6	DREB	Lariciresinol	-0.460077	0.460077
Ii095-DREB-A5	DREB	Pinoresinol	0.459546	0.459546
Ii047-ERF-B1	ERF	Lariciresinol	0.457291	0.457291
Ii104-DREB-A6	DREB	Pinoresinol	-0.450499	0.450499
Ii056-DREB-A2	DREB	Lariciresinol	0.448252	0.448252
Ii032-DREB-A1	DREB	Pinoresinol	-0.445753	0.445753
Ii007-DREB-A4	DREB	Secoisolariciresinol	-0.445027	0.445027
Ii088-DREB-A5	DREB	Pinoresinol	-0.444419	0.444419
Ii109-DREB-A6	DREB	Pinoresinol	-0.442618	0.442618
Ii024-ERF-B3	ERF	Lariciresinol	-0.44212	0.44212
Ii085-ERF-B6	ERF	Secoisolariciresinol	-0.441636	0.441636
Ii028-DREB-A1	DREB	Pinoresinol	-0.441367	0.441367
Ii075-ERF-B2	ERF	Secoisolariciresinol	0.441277	0.441277
Ii027-AP2	AP2	Lariciresinol	0.440938	0.440938
Ii027-AP2	AP2	Pinoresinol	0.440839	0.440839
Ii010-ERF-B5	ERF	Coniferin	-0.436589	0.436589
Ii019-ERF-B5	ERF	Pinoresinol	0.435612	0.435612
Ii002-ERF-B6	ERF	Pinoresinol	-0.433779	0.433779
Ii017-AP2	AP2	Secoisolariciresinol	0.433639	0.433639
Ii027-AP2	AP2	Secoisolariciresinol	0.422713	0.422713
Ii046-DREB-A4	DREB	Pinoresinol	0.421156	0.421156
Ii054-ERF-B2	ERF	Lariciresinol	-0.421118	0.421118
Ii109-DREB-A6	DREB	Lariciresinol	-0.412245	0.412245
Ii101-DREB-A4	DREB	Coniferin	-0.408012	0.408012
Ii033-ERF-B1	ERF	Pinoresinol	0.405748	0.405748
Ii015-ERF-B3	ERF	Lariciresinol	-0.403343	0.403343
Ii037-AP2	AP2	Pinoresinol	0.401561	0.401561
Ii056-DREB-A2	DREB	Pinoresinol	0.400182	0.400182
Ii099-ERF-B3	ERF	Lariciresinol	-0.396632	0.396632
Ii066-DREB-A4	DREB	Coniferin	-0.395477	0.395477
Ii006-ERF-B4	ERF	Secoisolariciresinol	0.395333	0.395333
Ii015-ERF-B3	ERF	Pinoresinol	-0.391951	0.391951
Ii044-ERF-B3	ERF	Pinoresinol	-0.389729	0.389729
Ii018-ERF-B4	ERF	Coniferin	0.38857	0.38857
Ii025-ERF-B2	ERF	Secoisolariciresinol	0.388106	0.388106
Ii034-DREB-A4	DREB	Secoisolariciresinol	0.386123	0.386123
Ii031-ERF-B3	ERF	Coniferin	0.385018	0.385018
Ii071-DREB-A6	DREB	Pinoresinol	-0.382688	0.382688
Ii047-ERF-B1	ERF	Pinoresinol	0.379245	0.379245
Ii037-AP2	AP2	Lariciresinol	0.37891	0.37891
Ii024-ERF-B3	ERF	Secoisolariciresinol	-0.378636	0.378636
Ii092-ERF-B1	ERF	Secoisolariciresinol	0.375544	0.375544
Ii037-AP2	AP2	Secoisolariciresinol	0.375482	0.375482
Ii067-ERF-B1	ERF	Secoisolariciresinol	-0.374609	0.374609
Ii034-DREB-A4	DREB	Coniferin	-0.372022	0.372022
Ii031-ERF-B3	ERF	Pinoresinol	-0.370694	0.370694
Ii109-DREB-A6	DREB	Coniferin	0.369945	0.369945
Ii014-DREB-A1	DREB	Pinoresinol	-0.369265	0.369265
Ii058-DREB-A5	DREB	Secoisolariciresinol	0.368203	0.368203
Ii054-ERF-B2	ERF	Pinoresinol	-0.368024	0.368024
Ii098-DREB-A2	DREB	Pinoresinol	-0.367179	0.367179
Ii084-ERF-B3	ERF	Secoisolariciresinol	0.364173	0.364173
Ii097-ERF-B4	ERF	Secoisolariciresinol	-0.363182	0.363182
Ii075-ERF-B2	ERF	Coniferin	0.355487	0.355487
Ii053-RAV	RAV	Secoisolariciresinol	0.354751	0.354751
Ii009-DREB-A6	DREB	Coniferin	-0.349612	0.349612
Ii035-ERF-B6	ERF	Pinoresinol	-0.349509	0.349509
Ii081-ERF-B4	ERF	Lariciresinol	-0.349385	0.349385
Ii007-DREB-A4	DREB	Coniferin	0.347604	0.347604
Ii109-DREB-A6	DREB	Secoisolariciresinol	-0.346396	0.346396
Ii052-RAV	RAV	Coniferin	0.344918	0.344918
Ii084-ERF-B3	ERF	Coniferin	-0.343051	0.343051
Ii048-DREB-A5	DREB	Coniferin	0.340467	0.340467
Ii085-ERF-B6	ERF	Coniferin	-0.337195	0.337195
Ii035-ERF-B6	ERF	Lariciresinol	-0.337082	0.337082
Ii006-ERF-B4	ERF	Coniferin	0.336876	0.336876
Ii016-AP2	AP2	Secoisolariciresinol	-0.335998	0.335998
Ii010-ERF-B5	ERF	Lariciresinol	0.335143	0.335143
Ii045-ERF-B6	ERF	Secoisolariciresinol	-0.330954	0.330954
Ii059-DREB-A5	DREB	Coniferin	0.328753	0.328753
Ii001-DREB-A5	DREB	Secoisolariciresinol	-0.328723	0.328723
Ii087-DREB-A4	DREB	Coniferin	-0.320089	0.320089
Ii018-ERF-B4	ERF	Pinoresinol	-0.319483	0.319483
Ii039-AP2	AP2	Secoisolariciresinol	-0.317292	0.317292
Ii040-DREB-A5	DREB	Lariciresinol	-0.31703	0.31703
Ii072-DREB-A6	DREB	Pinoresinol	-0.313687	0.313687
Ii068-DREB-A4	DREB	Secoisolariciresinol	-0.313032	0.313032
Ii030-DREB-A5	DREB	Secoisolariciresinol	0.312532	0.312532
Ii064-AP2	AP2	Secoisolariciresinol	0.310713	0.310713
Ii057-DREB-A6	DREB	Secoisolariciresinol	0.309435	0.309435
Ii061-AP2	AP2	Pinoresinol	-0.300917	0.300917
Ii017-AP2	AP2	Pinoresinol	0.300347	0.300347
Ii095-DREB-A5	DREB	Lariciresinol	0.29591	0.29591
Ii092-ERF-B1	ERF	Lariciresinol	-0.293286	0.293286
Ii011-ERF-B1	ERF	Lariciresinol	-0.286961	0.286961
Ii009-DREB-A6	DREB	Lariciresinol	-0.286635	0.286635
Ii104-DREB-A6	DREB	Secoisolariciresinol	-0.286036	0.286036
Ii102-ERF-B5	ERF	Coniferin	0.281153	0.281153
Ii077-AP2	AP2	Secoisolariciresinol	-0.279272	0.279272
Ii107-ERF-B1	ERF	Secoisolariciresinol	-0.278828	0.278828
Ii093-ERF-B3	ERF	Pinoresinol	0.277355	0.277355
Ii048-DREB-A5	DREB	Secoisolariciresinol	0.275502	0.275502
Ii083-AP2	AP2	Secoisolariciresinol	0.274869	0.274869
Ii079-AP2	AP2	Lariciresinol	0.273257	0.273257
Ii036-AP2	AP2	Coniferin	-0.268324	0.268324
Ii012-DREB-A5	DREB	Lariciresinol	-0.266216	0.266216
Ii060-ERF-B1	ERF	Lariciresinol	-0.264896	0.264896
Ii096-ERF-B3	ERF	Lariciresinol	-0.264153	0.264153
Ii107-ERF-B1	ERF	Coniferin	-0.261582	0.261582
Ii088-DREB-A5	DREB	Secoisolariciresinol	-0.261547	0.261547
Ii105-DREB-A5	DREB	Lariciresinol	-0.261371	0.261371
Ii039-AP2	AP2	Lariciresinol	0.26131	0.26131
Ii099-ERF-B3	ERF	Pinoresinol	-0.261229	0.261229
Ii023-DREB-A4	DREB	Secoisolariciresinol	-0.260047	0.260047
Ii073-DREB-A5	DREB	Lariciresinol	0.259991	0.259991
Ii026-DREB-A4	DREB	Lariciresinol	-0.256932	0.256932
Ii091-DREB-A5	DREB	Secoisolariciresinol	-0.256785	0.256785
Ii066-DREB-A4	DREB	Pinoresinol	-0.256238	0.256238
Ii087-DREB-A4	DREB	Lariciresinol	-0.25587	0.25587
Ii017-AP2	AP2	Coniferin	-0.254678	0.254678
Ii056-DREB-A2	DREB	Secoisolariciresinol	0.252443	0.252443
Ii020-ERF-B3	ERF	Coniferin	0.250308	0.250308
Ii055-DREB-A2	DREB	Coniferin	-0.249507	0.249507
Ii009-DREB-A6	DREB	Pinoresinol	-0.248798	0.248798
Ii105-DREB-A5	DREB	Secoisolariciresinol	0.247508	0.247508
Ii081-ERF-B4	ERF	Pinoresinol	-0.245166	0.245166
Ii058-DREB-A5	DREB	Pinoresinol	0.244426	0.244426
Ii066-DREB-A4	DREB	Secoisolariciresinol	-0.242681	0.242681
Ii096-ERF-B3	ERF	Secoisolariciresinol	0.242217	0.242217
Ii035-ERF-B6	ERF	Secoisolariciresinol	-0.237967	0.237967
Ii015-ERF-B3	ERF	Secoisolariciresinol	-0.230448	0.230448
Ii041-AP2	AP2	Secoisolariciresinol	0.227775	0.227775
Ii082-ERF-B5	ERF	Secoisolariciresinol	-0.226779	0.226779
Ii020-ERF-B3	ERF	Lariciresinol	-0.226729	0.226729
Ii079-AP2	AP2	Coniferin	0.226308	0.226308
Ii022-ERF-B6	ERF	Secoisolariciresinol	0.22587	0.22587
Ii091-DREB-A5	DREB	Coniferin	-0.223903	0.223903
Ii090-DREB-A5	DREB	Secoisolariciresinol	-0.223137	0.223137
Ii017-AP2	AP2	Lariciresinol	0.222865	0.222865
Ii021-ERF-B1	ERF	Secoisolariciresinol	-0.221708	0.221708
Ii039-AP2	AP2	Coniferin	-0.215235	0.215235
Ii101-DREB-A4	DREB	Secoisolariciresinol	0.213441	0.213441
Ii020-ERF-B3	ERF	Pinoresinol	-0.212221	0.212221
Ii026-DREB-A4	DREB	Pinoresinol	-0.209402	0.209402
Ii067-ERF-B1	ERF	Pinoresinol	-0.208493	0.208493
Ii105-DREB-A5	DREB	Coniferin	-0.204752	0.204752
Ii019-ERF-B5	ERF	Secoisolariciresinol	0.202414	0.202414
Ii033-ERF-B1	ERF	Coniferin	0.200324	0.200324
Ii041-AP2	AP2	Pinoresinol	0.19973	0.19973
Ii077-AP2	AP2	Coniferin	-0.198759	0.198759
Ii081-ERF-B4	ERF	Coniferin	-0.198284	0.198284
Ii011-ERF-B1	ERF	Secoisolariciresinol	0.198058	0.198058
Ii002-ERF-B6	ERF	Secoisolariciresinol	-0.196472	0.196472
Ii021-ERF-B1	ERF	Coniferin	-0.193107	0.193107
Ii093-ERF-B3	ERF	Coniferin	-0.191036	0.191036
Ii066-DREB-A4	DREB	Lariciresinol	-0.190233	0.190233
Ii032-DREB-A1	DREB	Secoisolariciresinol	-0.184461	0.184461
Ii097-ERF-B4	ERF	Pinoresinol	-0.177977	0.177977
Ii065-AP2	AP2	Coniferin	0.175338	0.175338
Ii040-DREB-A5	DREB	Secoisolariciresinol	0.17299	0.17299
Ii084-ERF-B3	ERF	Pinoresinol	0.170177	0.170177
Ii025-ERF-B2	ERF	Pinoresinol	0.168936	0.168936
Ii054-ERF-B2	ERF	Secoisolariciresinol	-0.16249	0.16249
Ii040-DREB-A5	DREB	Pinoresinol	-0.160957	0.160957
Ii028-DREB-A1	DREB	Secoisolariciresinol	-0.160424	0.160424
Ii031-ERF-B3	ERF	Lariciresinol	-0.159275	0.159275
Ii094-ERF-B3	ERF	Secoisolariciresinol	-0.158743	0.158743
Ii012-DREB-A5	DREB	Pinoresinol	-0.158162	0.158162
Ii036-AP2	AP2	Secoisolariciresinol	0.153593	0.153593
Ii090-DREB-A5	DREB	Coniferin	-0.151504	0.151504
Ii088-DREB-A5	DREB	Coniferin	-0.150721	0.150721
Ii033-ERF-B1	ERF	Lariciresinol	0.149612	0.149612
Ii023-DREB-A4	DREB	Coniferin	-0.148907	0.148907
Ii068-DREB-A4	DREB	Coniferin	0.148687	0.148687
Ii001-DREB-A5	DREB	Pinoresinol	-0.147343	0.147343
Ii046-DREB-A4	DREB	Lariciresinol	0.147034	0.147034
Ii047-ERF-B1	ERF	Secoisolariciresinol	0.145362	0.145362
Ii011-ERF-B1	ERF	Coniferin	-0.143441	0.143441
Ii048-DREB-A5	DREB	Pinoresinol	0.140173	0.140173
Ii092-ERF-B1	ERF	Coniferin	-0.139175	0.139175
Ii060-ERF-B1	ERF	Pinoresinol	-0.133063	0.133063
Ii055-DREB-A2	DREB	Secoisolariciresinol	0.129379	0.129379
Ii044-ERF-B3	ERF	Coniferin	-0.122613	0.122613
Ii041-AP2	AP2	Lariciresinol	0.122247	0.122247
Ii026-DREB-A4	DREB	Coniferin	-0.120731	0.120731
Ii041-AP2	AP2	Coniferin	-0.118529	0.118529
Ii082-ERF-B5	ERF	Coniferin	-0.116963	0.116963
Ii030-DREB-A5	DREB	Pinoresinol	0.116292	0.116292
Ii036-AP2	AP2	Lariciresinol	-0.114699	0.114699
Ii032-DREB-A1	DREB	Coniferin	-0.111811	0.111811
Ii061-AP2	AP2	Coniferin	-0.109119	0.109119
Ii083-AP2	AP2	Coniferin	0.107376	0.107376
Ii087-DREB-A4	DREB	Secoisolariciresinol	0.107259	0.107259
Ii016-AP2	AP2	Coniferin	0.107208	0.107208
Ii060-ERF-B1	ERF	Coniferin	-0.106223	0.106223
Ii013-ERF-B5	ERF	Coniferin	0.104194	0.104194
Ii013-ERF-B5	ERF	Lariciresinol	-0.104024	0.104024
Ii054-ERF-B2	ERF	Coniferin	-0.103853	0.103853
Ii096-ERF-B3	ERF	Coniferin	-0.101875	0.101875
Ii058-DREB-A5	DREB	Lariciresinol	0.100408	0.100408
Ii018-ERF-B4	ERF	Lariciresinol	-0.0983956	0.0983956
Ii087-DREB-A4	DREB	Pinoresinol	-0.0978733	0.0978733
Ii060-ERF-B1	ERF	Secoisolariciresinol	0.0962597	0.0962597
Ii101-DREB-A4	DREB	Pinoresinol	0.0954299	0.0954299
Ii011-ERF-B1	ERF	Pinoresinol	-0.0922847	0.0922847
Ii096-ERF-B3	ERF	Pinoresinol	-0.0911701	0.0911701
Ii025-ERF-B2	ERF	Coniferin	-0.0906371	0.0906371
Ii104-DREB-A6	DREB	Coniferin	0.0892936	0.0892936
Ii022-ERF-B6	ERF	Coniferin	0.0889101	0.0889101
Ii014-DREB-A1	DREB	Secoisolariciresinol	-0.088586	0.088586
Ii013-ERF-B5	ERF	Pinoresinol	-0.084492	0.084492
Ii020-ERF-B3	ERF	Secoisolariciresinol	-0.0844898	0.0844898
Ii002-ERF-B6	ERF	Coniferin	-0.0844871	0.0844871
Ii028-DREB-A1	DREB	Coniferin	-0.0832186	0.0832186
Ii055-DREB-A2	DREB	Pinoresinol	0.0807964	0.0807964
Ii094-ERF-B3	ERF	Coniferin	-0.0806225	0.0806225
Ii009-DREB-A6	DREB	Secoisolariciresinol	-0.0794712	0.0794712
Ii046-DREB-A4	DREB	Coniferin	-0.0793845	0.0793845
Ii013-ERF-B5	ERF	Secoisolariciresinol	-0.0784228	0.0784228
Ii105-DREB-A5	DREB	Pinoresinol	-0.0779097	0.0779097
Ii081-ERF-B4	ERF	Secoisolariciresinol	-0.0713928	0.0713928
Ii022-ERF-B6	ERF	Lariciresinol	-0.0662984	0.0662984
Ii044-ERF-B3	ERF	Secoisolariciresinol	-0.0642892	0.0642892
Ii071-DREB-A6	DREB	Coniferin	-0.0641019	0.0641019
Ii045-ERF-B6	ERF	Coniferin	0.0627393	0.0627393
Ii012-DREB-A5	DREB	Coniferin	-0.0619986	0.0619986
Ii067-ERF-B1	ERF	Lariciresinol	-0.0606219	0.0606219
Ii071-DREB-A6	DREB	Secoisolariciresinol	-0.0554216	0.0554216
Ii008-ERF-B3	ERF	Secoisolariciresinol	-0.0535379	0.0535379
Ii095-DREB-A5	DREB	Coniferin	0.0527626	0.0527626
Ii040-DREB-A5	DREB	Coniferin	0.0520633	0.0520633
Ii025-ERF-B2	ERF	Lariciresinol	0.0510648	0.0510648
Ii086-DREB-A2	DREB	Coniferin	-0.0508322	0.0508322
Ii097-ERF-B4	ERF	Lariciresinol	-0.0495217	0.0495217
Ii098-DREB-A2	DREB	Coniferin	0.0489623	0.0489623
Ii027-AP2	AP2	Coniferin	-0.0489111	0.0489111
Ii099-ERF-B3	ERF	Secoisolariciresinol	0.0486154	0.0486154
Ii093-ERF-B3	ERF	Lariciresinol	0.0430325	0.0430325
Ii030-DREB-A5	DREB	Coniferin	-0.0428755	0.0428755
Ii062-AP2	AP2	Secoisolariciresinol	0.0411418	0.0411418
Ii036-AP2	AP2	Pinoresinol	-0.0410672	0.0410672
Ii062-AP2	AP2	Pinoresinol	0.039958	0.039958
Ii030-DREB-A5	DREB	Lariciresinol	-0.0365876	0.0365876
Ii057-DREB-A6	DREB	Coniferin	0.0333589	0.0333589
Ii061-AP2	AP2	Lariciresinol	-0.032955	0.032955
Ii014-DREB-A1	DREB	Coniferin	-0.0328274	0.0328274
Ii058-DREB-A5	DREB	Coniferin	0.0314794	0.0314794
Ii101-DREB-A4	DREB	Lariciresinol	-0.0310397	0.0310397
Ii015-ERF-B3	ERF	Coniferin	0.0293607	0.0293607
Ii079-AP2	AP2	Pinoresinol	-0.0265233	0.0265233
Ii026-DREB-A4	DREB	Secoisolariciresinol	-0.0246986	0.0246986
Ii039-AP2	AP2	Pinoresinol	0.024003	0.024003
Ii022-ERF-B6	ERF	Pinoresinol	0.0227515	0.0227515
Ii043-ERF-B2	ERF	Coniferin	0.0221044	0.0221044
Ii092-ERF-B1	ERF	Pinoresinol	-0.0207312	0.0207312
Ii008-ERF-B3	ERF	Lariciresinol	0.018533	0.018533
Ii072-DREB-A6	DREB	Secoisolariciresinol	0.0177811	0.0177811
Ii048-DREB-A5	DREB	Lariciresinol	0.0164911	0.0164911
Ii001-DREB-A5	DREB	Lariciresinol	-0.0163711	0.0163711
Ii072-DREB-A6	DREB	Coniferin	0.016277	0.016277
Ii047-ERF-B1	ERF	Coniferin	-0.0130226	0.0130226
Ii062-AP2	AP2	Lariciresinol	0.0123303	0.0123303
Ii055-DREB-A2	DREB	Lariciresinol	0.0118373	0.0118373
Ii008-ERF-B3	ERF	Pinoresinol	0.00876421	0.00876421
Ii098-DREB-A2	DREB	Secoisolariciresinol	-0.00544264	0.00544264
Ii012-DREB-A5	DREB	Secoisolariciresinol	-0.00375035	0.00375035
Ii084-ERF-B3	ERF	Lariciresinol	-0.00308058	0.00308058
Ii099-ERF-B3	ERF	Coniferin	0.00185988	0.00185988

## Sheet: Gene_Compound
Table S8 Analysis of correlation coefficient (genes_compounds)
Gene	Compound	Correlation coefficient	Absolute value of correlation coefficient
4CL	Lariciresinol	0.749354	0.749354
4CL	Pinoresinol	0.602948	0.602948
C4H	Lariciresinol	0.56639	0.56639
PAL	Lariciresinol	0.537224	0.537224
CCR	Coniferin	-0.4986	0.4986
DIR	Coniferin	-0.474596	0.474596
C4H	Pinoresinol	0.408169	0.408169
4CL	Secoisolariciresinol	0.405278	0.405278
CAD	Coniferin	-0.394419	0.394419
C3H	Lariciresinol	0.980846	0.980846
PAL	Pinoresinol	0.353222	0.353222
PAL	Coniferin	-0.335366	0.335366
C3H	Pinoresinol	0.322282	0.322282
C3H	Coniferin	-0.318708	0.318708
C4H	Coniferin	-0.306504	0.306504
DIR	Lariciresinol	0.257874	0.257874
PLR	Secoisolariciresinol	-0.236028	0.236028
4CL	Coniferin	-0.231718	0.231718
C4H	Secoisolariciresinol	0.230293	0.230293
PLR	Pinoresinol	-0.214608	0.214608
CCR	Secoisolariciresinol	-0.213206	0.213206
CCR	Lariciresinol	0.208345	0.208345
CAD	Lariciresinol	0.179215	0.179215
DIR	Secoisolariciresinol	-0.133413	0.133413
C3H	Secoisolariciresinol	0.123089	0.123089
CAD	Secoisolariciresinol	-0.122811	0.122811
PAL	Secoisolariciresinol	0.105358	0.105358
DIR	Pinoresinol	0.101826	0.101826
PLR	Lariciresinol	0.0589016	0.0589016
CAD	Pinoresinol	0.0512907	0.0512907
PLR	Coniferin	0.0496307	0.0496307
CCR	Pinoresinol	-0.0326104	0.0326104
